# Supplementary material for: Diel investments in metabolite production and consumption in a model microbial system
Source: ISME J. 2021 Dec 17;16(5):1306–17. doi: 10.1038/s41396-021-01172-w (PMC9038784; doi:10.1038/s41396-021-01172-w)
Supplement: Supplementary file 2 — Table S1 [file 41396_2021_1172_MOESM2_ESM.xlsx]

## Sheet: Sheet1
Table S1. Peaks from the HSQC experiment used for compound identification. All candidate peaks were obtained from BMRB and HMDB databases except for DHPS, DMSP, homarine, and β-1,3-glucan; see Methods for details. Confirmed peaks are shown in bold. Peaks overlapping with those of other compound(s) are indicated by asterisks.
Compound	Chemical shift		Annotation confidence level
	1H (ppm)	13C (ppm)
Compounds with complete candidate peaks
β-1,3-glucan	3.51*, 3.51*, 3.56, 3.73*, 3.78a, 3.92*, 4.79	105.4, 86.9, 76.0, 70.9*, 78.4*, 63.4*, 63.4*	4
3-Hydroxybutyrate	1.19a, 2.3, 2.4, 4.15*	24.4, 49.1, 49.1, 68.4*	4
Acetate	1.91a	26.1	3
Adenosine	3.86*, 3.91*, 4.29*, 4.43*, 4.74*, 6.03*, 8.18, 8.3*	64.4*, 64.4*, 88.6*, 73.5*, 76.7*, 91.1*, 155.3, 143.3*	4
Alanine	1.49, 3.78	19.0, 53.6	4
Arginine	1.68, 1.91, 3.24*, 3.76*	26.5, 30.5, 43.3*, 57.3*	4
Asparagine	2.84, 2.94, 3.99a	37.4, 37.4, 54.1	4
Aspartate	2.71, 2.8a, 3.91	39.3, 39.5, 55.1	4
Betaine	3.25a, 3.89*	55.9, 68.6*	4
Choline	3.19*, 3.5*, 4.05	56.7*, 70.1*, 58.5	4
2,3-dihydroxypropane-1-sulfonate (DHPS)	3.03a, 3.11, 3.58, 3.69, 4.14	56.5, 56.5, 67.3, 67.3, 70.8	5
Dimethylglycine	2.91, 3.71*	46.3, 62.7*	3
Dimethylsulfoniopropionate (DMSP)	2.73, 2.91a, 3.44	34.1, 27.8, 43.4	5
Ethanolamine	3.13a, 3.81	44.2, 60.6	4
Glucose	3.23, 3.4, 3.46, 3.52a, 3.7, 3.72, 3.81*, 3.82, 3.89*, 4.63, 5.22	77, 72.5, 78.6, 74.3, 75.6, 63.5, 74.1*, 63.3, 63.4*, 98.7, 94.9	4
Glutamate	2.09, 2.34, 3.74*	29.8, 36.4, 57.6*	4
Glutamine	2.12*, 2.44a, 3.76*	29.3*, 33.9, 57.2*	4
Glycerol 3-phosphate	3.61*, 3.68*, 3.78, 3.82a, 3.86*	65*, 65*, 67.6, 67.6, 74*	4
Glycerophosphocholine	3.22*, 3.61*, 3.67, 3.68*, 3.87*, 3.9, 3.95, 4.32	56.6*, 64.6*, 68.6, 64.7*, 69.1*, 73.3, 69.2, 62.1	4
Glycine	3.55a	44.3	3
Guanosine	3.82, 3.86, 4.22*, 4.39, 4.78*, 5.89, 7.98a	64.2, 64.2, 88.1*, 73.3, 76.2*, 90.4, 140.6	4
Homarine	4.37a, 7.98, 8.04, 8.55, 8.72	49.3, 130.2, 129, 149.4, 148.6	4
Isoleucine	0.93, 1.00a, 1.25, 1.45, 1.96, 3.65	13.9, 17.4, 27.2, 27, 38.7, 62.5	4
Leucine	0.94a, 0.96, 1.7*, 1.71, 3.74*	23.6, 24.8, 42.6*, 26.8, 56.2*	4
Lysine	1.43*, 1.49, 1.72, 1.88*, 3.02a, 3.75*	24*, 24, 29.2, 32.7*, 42.1, 57.5*	4
Phosphorylcholine	3.2*, 3.57, 4.15a	56.5*, 68.9, 60.6	4
Proline	1.99, 2.07, 2.34, 3.32, 3.41a, 4.13	26.5, 31.8, 31.7, 49, 49, 64	4
Uridine	3.8, 3.91*, 4.12, 4.23a, 4.35*, 5.89, 5.9, 7.86	63.6, 63.6*, 87.1, 72.1, 76.5*, 105.1, 92.1, 144.6	4
Valine	0.98, 1.03, 2.26, 3.6	19.4, 20.8, 31.9, 63.3	4
Trimethylamine N-oxide	3.26	62.2	3
4-Hydroxyphenylacetate	3.44, 6.85, 7.16	46.2, 118.2, 133.2	4
aRepresentative peaks used.
