# Supplementary material for: Diel investments in metabolite production and consumption in a model microbial system
Source: ISME J. 2021 Dec 17;16(5):1306–17. doi: 10.1038/s41396-021-01172-w (PMC9038784; doi:10.1038/s41396-021-01172-w)
Supplement: Supplementary file 3 — Table S4 [file 41396_2021_1172_MOESM3_ESM.xlsx]

## Sheet: Sheet1
Table S4. Absolute and relative difference in expression of R. pomeroyi genes between noon and night. Gene categories for temporal patterns are also shown.
Gene locus tag	Gene name	Function	Absolute		Relative		Gene category
			Fold-difference (Noon vs Night)	Ajusted p value	Fold-difference (Noon vs Night)	Ajusted p value
SPO0001	gidA	glucose inhibited division protein A	3.47758	0.00534604	0.402	7.86173e-27	1
SPO0002	gidB	glucose-inhibited division protein B	4.59248	0.00437958	0.506	3.01306e-08	1
SPO0003	parA	chromosome partitioning protein ParA	2.39201	0.0114633	0.277	2.53884e-32	1
SPO0004	parB	chromosome partitioning protein parB	2.99168	0.00469777	0.352	1.04092e-27	1
SPO0005		hypothetical protein	11.5499	0.00191841	1.24	0.0175777	1
SPO0006		oxygen-independent coproporphyrinogen III oxidase, putative	8.60903	0.00101518	0.965	0.669474	1
SPO0007		non-canonical purine NTP pyrophosphatase, rdgB/HAM1 family	3.17315	0.00350108	0.378	6.23269e-29	2
SPO0008	rph	ribonuclease PH	2.03945	0.0130912	0.253	4.96077e-38	2
SPO0009	hrcA	heat-inducible transcription repressor HrcA	3.3573	0.00303916	0.408	1.77657e-49	1
SPO0010	grpE	co-chaperone GrpE	1.13134	0.59034	0.156	2.92297e-57	3
SPO0011	mutS	DNA mismatch repair protein MutS	8.13748	0.000775864	0.955	0.292201	1
SPO0012	maeB	NADP-dependent malic enzyme	3.0664	0.00337345	0.365	4.69873e-43	2
SPO0013	rbsK	ribokinase	3.81921	0.0024103	0.449	3.88813e-20	1
SPO0014	msrA-1	methionine-S-sulfoxide reductase	32.4033	0.000560321	3.614	4.54385e-34	1
SPO0015		hypothetical protein	10.8739	0.000928751	1.227	3.71009e-06	1
SPO0016		sterol carrier family protein	2.02122	0.018604	0.234	3.91401e-41	2
SPO0017		hypothetical protein	1.85884	0.0207418	0.238	2.16525e-56	2
SPO0018	argG	argininosuccinate synthase	1.4118	0.134348	0.184	8.68636e-58	2
SPO0019		hypothetical protein	8.89306	0.00157446	0.987	0.851622	1
SPO0020	ilvA	threonine dehydratase	5.96253	0.00116583	0.673	3.01088e-07	1
SPO0021		Hpt domain protein	6.03059	0.00263293	0.725	0.00401167	1
SPO0022		response regulator	13.3682	0.00134388	1.499	7.67441e-10	1
SPO0023		hydrolase, NUDIX family	10.2218	0.000823236	1.187	0.00150965	1
SPO0024	hslO	chaperonin, 33 kDa	1.49427	0.122071	0.193	6.95966e-50	2
SPO0025		hydrolase, NUDIX family	3.1787	0.00289523	0.389	2.12262e-25	2
SPO0026		polyA polymerase family protein	6.65874	0.000560886	0.802	0.00177173	1
SPO0027		ABC transporter, transmembrane ATP-binding protein	2.80045	0.00668727	0.35	2.41888e-31	1
SPO0028		ABC transporter, transmembrane ATP-binding protein	5.11419	0.00196519	0.603	2.9699e-20	1
SPO0029	rumA	23S rRNA (Uracil-5-)-methyltransferase rumA	3.80107	0.00140112	0.463	3.8496e-22	2
SPO0030		voltage-gated sodium channel	2.9897	0.00462326	0.359	8.82586e-48	1
SPO0031		ErfK/YbiS/YcfS/YnhG family protein	2.617	0.00775103	0.315	1.28501e-44	1
SPO0033		transcriptional regulator, LysR family	33.0538	0.000556641	3.823	6.09801e-16	1
SPO0034		hypothetical protein	13.9567	0.000956253	1.534	1.77764e-12	1
SPO0035		core-2/I-branching enzyme family protein	9.52237	0.000820942	1.11	0.00671813	1
SPO0036		hypothetical protein	4.26738	0.00375808	0.486	4.33107e-17	1
SPO0037		hypothetical protein	14.6158	0.000675515	1.685	7.45211e-27	1
SPO0038	kdsB	3-deoxy-D-manno-octulosonate cytidylyltransferase	4.7848	0.0011339	0.572	2.72751e-21	1
SPO0039	cysQ	3'(2'),5'-bisphosphate nucleotidase	3.13686	0.00390762	0.376	5.12103e-49	2
SPO0040		ABC transporter, permease protein	3.87849	0.00382763	0.456	8.38051e-35	1
SPO0041		hypothetical protein	7.99383	0.000885822	0.948	0.285523	1
SPO0042		alkylated DNA repair protein, putative	7.18236	0.00108684	0.861	0.00659554	1
SPO0043	dnaK	chaperone protein DnaK	0.884975	0.623539	0.127	5.54638e-50	3
SPO0044	dnaJ	chaperone protein DnaJ	1.24019	0.366907	0.165	4.02936e-53	2
SPO0045	thiD	phosphomethylpyrimidine kinase	7.34489	0.00102692	0.87	0.0045078	1
SPO0046		thiamine biosynthesis oxidoreductase ThiO, putative	23.646	0.00060939	2.678	4.45822e-32	1
SPO0046a	thiS	thiamine biosynthesis protein ThiS	28.7653	0.000304745	3.343	9.72061e-29	1
SPO0047	thiG	thiazole biosynthesis protein ThiG	26.8263	0.000455886	3.131	1.75086e-20	1
SPO0048	thiE	thiamine-phosphate pyrophosphorylase	31.6656	0.000768472	3.39	1.51673e-32	1
SPO0049		thiamine biosynthesis protein ThiF	38.2372	0.000730965	4.25	3.37529e-26	1
SPO0050		ABC transporter, periplasmic substrate-binding protein	19.5967	0.000968467	2.138	2.14859e-35	1
SPO0051		TENA/THI-4 family protein	8.78678	0.000709883	1.034	0.444054	1
SPO0052		ABC transporter, ATP-binding protein	16.6601	0.000518609	1.944	1.87715e-24	1
SPO0053		ABC transporter, permease protein	37.0113	0.000362264	4.168	7.1912e-24	1
SPO0054	radC	DNA repair protein RadC	31.1585	0.000608513	3.621	8.96412e-22	1
SPO0055		OmpA domain protein	14.1386	0.000539933	1.63	1.04786e-22	1
SPO0056		hypothetical protein	6.00065	0.000941631	0.743	0.00176572	1
SPO0057	secA	preprotein translocase, SecA subunit	1.20719	0.415422	0.159	3.45776e-71	2
SPO0058		PPIC-type PPIASE domain protein	1.42424	0.143026	0.188	4.5436e-55	2
SPO0059	argJ	glutamate N-acetyltransferase/amino-acid acetyltransferase	2.26543	0.00826452	0.285	3.91637e-53	2
SPO0060	mutT	mutator mutT protein	2.95528	0.00630905	0.35	2.21032e-47	1
SPO0061	infB	translation initiation factor IF-2	0.805928	0.358764	0.112	4.03189e-48	3
SPO0062		hypothetical protein	0.975431	0.917068	0.131	1.6715e-55	3
SPO0063	nusA	transcription termination factor NusA	0.941744	0.796973	0.129	4.89317e-61	3
SPO0064		hypothetical protein	0.94118	0.789927	0.128	5.94513e-63	3
SPO0065		peptide/opine/nickel uptake family ABC transporter, periplasmic substrate-binding protein	7.87486	0.000454177	0.958	0.467938	1
SPO0066	pip	proline iminopeptidase	3.77188	0.00260563	0.456	8.04601e-35	1
SPO0067	ubiG	3-demethylubiquinone-9 3-methyltransferase	3.05638	0.0044632	0.371	6.89635e-48	1
SPO0068		transcriptional regulator, putative	2.59356	0.00714445	0.314	2.0877e-40	2
SPO0069		hydrolase, carbon-nitrogen family	5.08908	0.00131767	0.61	8.36487e-20	1
SPO0070		glutaredoxin	2.90989	0.00430698	0.353	7.87327e-23	1
SPO0071		competence protein F, putative	19.0798	0.000553549	2.282	3.58252e-16	1
SPO0072		hypothetical protein	4.56117	0.00164985	0.542	4.7933e-16	1
SPO0073	hemH	ferrochelatase	3.13775	0.00343228	0.379	2.60103e-42	1
SPO0074		hypothetical protein	0.602445	0.0288883	0.087	1.82058e-45	3
SPO0075		ErfK/YbiS/YcfS/YnhG family protein/Tat domain protein	3.06598	0.00390143	0.366	9.73133e-47	1
SPO0076		lipoprotein, putative	1.16211	0.522978	0.156	4.11223e-60	3
SPO0077	ptsN	PTS IIA-like nitrogen-regulatory protein PtsN	0.87163	0.58475	0.12	1.35122e-53	3
SPO0078		ribosomal subunit interface protein, putative	0.961664	0.868526	0.129	8.84667e-61	3
SPO0079		ABC transporter, ATP-binding protein	2.60189	0.00578432	0.319	3.63887e-34	2
SPO0080		hypothetical protein	1.74696	0.0493771	0.226	6.94309e-47	2
SPO0081		hypothetical protein	4.37033	0.00179104	0.513	1.74583e-23	1
SPO0082	kdsD	arabinose 5-phosphate isomerase	3.52996	0.001688	0.431	1.69087e-36	1
SPO0083		exonuclease, putative	1.74007	0.0423622	0.223	2.77146e-55	2
SPO0084	betB	betaine aldehyde dehydrogenase	1.94369	0.0203987	0.25	1.74541e-38	2
SPO0085		hypothetical protein	5.41654	0.00132784	0.655	8.27505e-08	1
SPO0086		lipoprotein, putative	16.7774	0.000683417	1.96	3.00079e-13	1
SPO0087		hypothetical protein	32.1445	0.000947276	3.619	2.01572e-21	1
SPO0088		hypothetical protein	23.0413	0.000486003	2.745	1.12351e-19	1
SPO0089		hypothetical protein	18.6999	0.000366813	2.311	1.90966e-12	1
SPO0090		hypothetical protein	22.1308	0.000305315	2.65	6.29202e-12	1
SPO0091		rhodanese-like domain protein	3.74556	0.0029284	0.443	3.54144e-25	1
SPO0092		heat shock protein, Hsp70 family	3.0478	0.00397061	0.382	2.71966e-18	2
SPO0093	pncA	pyrazinamidase/nicotinamidase	23.3484	0.000422755	2.794	6.56438e-14	1
SPO0094		sensory box sensor histidine kinase/response regulator	18.0975	0.000921768	2.069	2.5011e-33	1
SPO0095	pncB	nicotinate phosphoribosyltransferase	7.81807	0.00141159	0.873	0.0223169	1
SPO0096		hypothetical protein	42.2326	0.000512442	4.73	6.64654e-12	1
SPO0097		aldehyde dehydrogenase family protein	29.4591	0.000461523	3.471	2.12524e-16	1
SPO0098		peptide/opine/nickel uptake family ABC transporter, ATP-binding protein	33.0305	0.000567841	3.785	2.5924e-14	1
SPO0099		peptide/opine/nickel uptake family ABC transporter, permease protein	31.7214	0.000429652	3.738	6.05778e-10	1
SPO0100		peptide/opine/nickel uptake family ABC transporter, permease protein	27.1863	0.00061426	3.19	1.47268e-18	1
SPO0101		peptide/opine/nickel uptake family ABC transporter, periplasmic substrate-binding protein	14.4663	0.000697898	1.696	1.25535e-21	1
SPO0102	panB	3-methyl-2-oxobutanoate hydroxymethyltransferase	5.21754	0.00116649	0.629	2.97086e-09	1
SPO0103	panC	pantoate--beta-alanine ligase	6.24102	0.00107465	0.747	7.50694e-06	1
SPO0104	glpK	glycerol kinase	11.4215	0.000577191	1.323	2.26822e-15	1
SPO0105		monooxygenase family protein	9.83858	0.000913499	1.157	0.0163583	1
SPO0106		hypothetical protein	3.90738	0.00274801	0.476	3.04634e-15	1
SPO0107	recQ	ATP-dependent DNA helicase RecQ	10.3581	0.000634606	1.179	0.00028546	1
SPO0108		transposase, truncation	8.37479	0.0023007	0.93	0.478616	1
SPO0109		hypothetical protein	6.87742	0.00284337	0.778	0.00511543	1
SPO0110		ABC transporter, ATP binding/permease protein	6.61817	0.00170275	0.768	0.000762527	1
SPO0111		hypothetical protein	3.03409	0.00631995	0.373	3.48403e-27	1
SPO0112		poly(3-hydroxyalkanoate) polymerase family protein	2.82211	0.0128202	0.345	4.05539e-15	1
SPO0113	fabI-1	enoyl-(acyl-carrier-protein) reductase	6.06354	0.00183141	0.722	0.00213759	1
SPO0114		hypothetical protein	5.63602	0.00411181	0.663	0.00522704	1
SPO0115		maoC family protein/phosphate acetyl/butaryl transferase	8.98903	0.00101063	1.071	0.504945	1
SPO0116	ackA	acetate kinase	9.11838	0.00131924	1.048	0.63455	1
SPO0118		hypothetical protein	20.0761	0.00223792	2.163	1.88588e-16	1
SPO0119		transcriptional regulator, AsnC family	33.0912	0.00107374	3.584	2.57528e-30	1
SPO0120		hypothetical protein	60.5716	0.00079238	6.634	3.78071e-11	1
SPO0122		YGGT family protein	2.03212	0.0255892	0.254	2.85558e-69	2
SPO0123		hypothetical protein	9.31831	0.00134689	1.053	0.322203	1
SPO0124	mepA	murein endopeptidase	2.44898	0.00629028	0.298	2.89123e-33	2
SPO0125		hypothetical protein	11.8436	0.000574612	1.327	2.49705e-05	1
SPO0126		hypothetical protein	1.11281	0.626787	0.153	1.42424e-45	3
SPO0127		peptidyl-tRNA hydrolase domain protein	7.96226	0.00118304	0.918	0.158615	1
SPO0128		oxidoreductase, short chain dehydrogenase/reductase family	12.2287	0.000689341	1.402	1.07578e-15	1
SPO0129		peptidase, T4 family	15.4149	0.000507321	1.793	1.28349e-12	1
SPO0130		cytochrome c family protein	1.09699	0.653724	0.149	3.40826e-55	2
SPO0131		isopentyl-diphosphate delta-isomerase	1.89688	0.0282173	0.246	5.32118e-51	2
SPO0132		sensor histidine kinase/response regulator	44.8985	0.000809221	4.961	1.62143e-18	1
SPO0133		PAN domain protein	15.7351	0.000507676	1.888	2.1072e-16	1
SPO0134		hypothetical protein	18.4692	0.000412396	2.209	1.21432e-20	1
SPO0135	pbpC	penicillin-binding protein 1C	23.5549	0.000361744	2.848	1.215e-10	1
SPO0136		hypothetical protein	8.19132	0.000742485	0.99	0.906327	1
SPO0137		hypothetical protein	9.5214	0.000659089	1.151	0.0382786	1
SPO0138		hypothetical protein	7.58465	0.000594429	0.948	0.495798	1
SPO0139		ATPase, MoxR family	4.51352	0.00188393	0.547	1.40852e-12	1
SPO0140		hypothetical protein	5.07918	0.0020785	0.601	1.97385e-09	1
SPO0141		DNA binding protein, putative	28.2428	0.000473528	3.274	4.05847e-17	1
SPO0142	bktB	beta-ketothiolase	1.3261	0.231955	0.178	2.14472e-48	2
SPO0143		iron-sulfur cluster-binding protein	20.1757	0.000600323	2.327	2.43406e-22	1
SPO0144	ubiB	2-polyprenylphenol 6-hydroxylase	3.19662	0.00240483	0.393	3.49287e-54	2
SPO0145	ubiE	ubiquinone/menaquinone biosynthesis methyltransferase UbiE	2.59246	0.00589018	0.318	1.04086e-54	1
SPO0146	mutM	formamidopyrimidine-DNA glycosylase	26.8756	0.000722288	3.059	4.93791e-20	1
SPO0147		enoyl-CoA hydratase	1.05979	0.792662	0.137	3.18714e-51	3
SPO0148	rpsT	ribosomal protein S20	0.614738	0.0390137	0.09	4.63697e-53	3
SPO0149	dnaA	chromosomal replication initiator protein DnaA	1.44346	0.111226	0.183	2.45373e-58	2
SPO0150	dnaN	DNA polymerase III, beta subunit	1.22445	0.38782	0.16	2.03146e-59	2
SPO0151	recF	DNA replication and repair protein RecF	5.95082	0.00064594	0.717	6.40793e-11	1
SPO0152		transporter, LysE family	14.8801	0.000929295	1.678	2.64725e-20	1
SPO0153		transcriptional regulator, TetR family	21.771	0.000699395	2.455	1.00871e-27	1
SPO0154		NAD(P)H dehydrogenase, quinone family	21.2213	0.000556062	2.485	1.64487e-13	1
SPO0155	gyrB	DNA gyrase, B subunit	3.66211	0.00222326	0.427	6.53281e-28	1
SPO0156	rtcR	transcriptional regulator RtcR	41.9325	0.000685145	4.864	1.1228e-18	1
SPO0157		TROVE domain protein	12.0494	0.000842503	1.418	5.50398e-14	1
SPO0160		hypothetical protein	35.3102	0.0005329	4.116	2.70805e-16	1
SPO0161		DNA-binding response regulator, LuxR family	3.94817	0.00272807	0.467	4.16288e-20	1
SPO0162		hypothetical protein	3.53734	0.00431189	0.395	2.60692e-29	1
SPO0163		sensory box histidine kinase/response regulator	13.9303	0.000735408	1.609	3.43351e-49	1
SPO0164		oxidoreductase, FMN-binding/pyridine nucleotide-disulfide oxidoreductase	25.1891	0.00053331	2.941	2.66156e-10	1
SPO0165		pyrroline-5-carboxylate reductase, putative	25.1906	0.000674129	2.954	2.46516e-22	1
SPO0166	hpbA	N-methylproline demethylase, putative, degrades N-methyl-L-proline to proline	17.4476	0.000715388	2.041	1.97534e-19	1
SPO0167		trimethylamine methyltransferase family protein	17.1055	0.000693828	2.021	2.9734e-11	1
SPO0168		transcriptional regulator, TetR family	7.83146	0.00180747	0.886	0.213399	1
SPO0169		transglycosylase, Slt family	16.2035	0.000730059	1.957	7.43405e-12	1
SPO0170	flhA	flagellar biosynthesis protein FlhA	14.4131	0.000679093	1.668	2.70132e-29	1
SPO0171	fliR	flagellar biosynthetic protein FliR	35.7648	0.00063633	4.229	1.02838e-15	1
SPO0172	flhB	flagellar biosynthetic protein FlhB	49.5653	0.000799393	5.494	3.01788e-13	1
SPO0173		hypothetical protein	54.5575	0.000608074	6.152	5.09264e-12	1
SPO0174		hypothetical protein	27.4445	0.000986683	3.138	1.05904e-24	1
SPO0175	flgH	flagellar L-ring protein FlgH	22.7465	0.000731307	2.607	1.22691e-22	1
SPO0176	flgA	flagellar basal-body P-ring formation protein FlgA	17.4237	0.000863907	2.02	4.91879e-17	1
SPO0177	flgG	flagellar basal-body rod protein FlgG	13.0302	0.000531236	1.545	3.6235e-19	1
SPO0178	flgF	flagellar basal-body rod protein FlgF	18.7757	0.000871496	2.225	8.43746e-17	1
SPO0179	fliQ	flagellar biosynthetic protein FliQ	21.7913	0.00112657	2.559	6.36094e-24	1
SPO0180		flagellar hook-basal body complex protein FliE, putative	14.2374	0.000745185	1.674	3.99259e-07	1
SPO0181	flgC	flagellar basal-body rod protein FlgC	19.4276	0.000567223	2.371	1.21603e-11	1
SPO0182	flgB	flagellar basal-body rod protein%3B FlgB	21.842	0.00103243	2.485	4.31825e-15	1
SPO0183	fliI	H+-transporting two-sector ATPase, flagellum-specific	26.0438	0.000597434	3.063	1.50364e-21	1
SPO0184		hypothetical protein	5.21716	0.00155716	0.602	6.48265e-07	1
SPO0185		hypothetical protein	2.82882	0.00544004	0.33	3.35191e-13	1
SPO0186		bordetella uptake gene family protein	2.39125	0.00443562	0.297	1.10126e-14	1
SPO0187		DNA-binding response regulator	11.1622	0.00158798	1.199	0.025785	1
SPO0188		sensor histidine kinase	23.2029	0.00069337	2.589	6.24674e-40	1
SPO0189		hypothetical protein	24.086	0.000860491	2.698	2.87072e-28	1
SPO0190		oxidoreductase, GMC family	4.79336	0.00153476	0.567	2.65187e-15	1
SPO0191	motB	chemotaxis protein MotB	6.89854	0.00191972	0.808	0.00493562	1
SPO0192		flagellar hook protein FlgE, putative	4.09691	0.0025584	0.498	5.72704e-09	1
SPO0193		flagellar hook-associated protein FlgK, putative	12.7789	0.000788228	1.497	1.71765e-06	1
SPO0194		flagellar hook-associated protein FlgL family protein	10.8127	0.00168993	1.231	0.0183414	1
SPO0195	flgI	flagellar P-ring protein FlgI	15.2346	0.000925569	1.798	9.86072e-25	1
SPO0196	fliP	flagellar biosynthetic protein FliP	23.0471	0.000947396	2.696	4.56385e-23	1
SPO0197	fliN	flagellar motor switch protein FliN	11.5335	0.00158929	1.305	0.00900422	1
SPO0198		ABC transporter, ATP-binding protein, flagellar, putative	13.1872	0.00142482	1.482	8.07986e-07	1
SPO0199	fliF	flagellar M-ring protein FliF	8.04375	0.00177092	0.936	0.362361	1
SPO0200	fliL	flagellar basal body-associated protein FliL	21.0816	0.001268	2.441	1.26445e-22	1
SPO0201		hypothetical protein	18.4084	0.000706412	2.202	2.57183e-20	1
SPO0202		hypothetical protein	18.0339	0.00110442	2.053	1.91915e-20	1
SPO0203	motA	chemotaxis protein MotA	13.8601	0.00195154	1.553	3.95778e-06	1
SPO0204		hypothetical protein	15.6498	0.00104978	1.78	2.08412e-27	1
SPO0205		MmgE/PrpD family protein, propanoate metabolism pathway	39.1894	0.000525694	4.557	5.89278e-12	1
SPO0206		transcriptional regulator, LysR family	24.3828	0.000548247	2.818	9.43053e-22	1
SPO0207		aminomethyl transferase family protein	25.9492	0.000747032	3.012	1.08349e-17	1
SPO0209		Na/Pi-cotransporter family protein	34.0891	0.000619771	3.921	2.32602e-13	1
SPO0210	leuB	3-isopropylmalate dehydrogenase	1.49747	0.0968276	0.193	1.91988e-72	2
SPO0211		transcriptional regulator, LysR family	41.5353	0.000431301	4.814	3.49785e-15	1
SPO0212		hypothetical protein	18.6699	0.000660708	2.187	1.07894e-13	1
SPO0213		hypothetical protein	15.4505	0.00055587	1.787	2.61399e-24	1
SPO0214		hypothetical protein	2.03601	0.025585	0.245	8.65831e-37	1
SPO0215	leuD-1	3-isopropylmalate dehydratase, small subunit	1.70672	0.043338	0.209	4.38876e-41	2
SPO0216	leuC-1	3-isopropylmalate dehydratase, large subunit	2.0498	0.0120578	0.255	7.96891e-39	2
SPO0217		hypothetical protein	3.0299	0.00453479	0.352	6.19756e-35	1
SPO0218		mechanosensitive ion channel family protein	19.3486	0.000860124	2.238	6.17878e-29	1
SPO0219		iojap-related protein	1.10095	0.68955	0.144	2.00709e-37	2
SPO0220		hypothetical protein	2.84147	0.00411774	0.347	1.31747e-16	2
SPO0221		hypothetical protein	7.66397	0.000678718	0.868	0.149368	1
SPO0222	ald	alanine dehydrogenase	2.93237	0.00258709	0.383	5.83305e-06	1
SPO0223		transcriptional regulator, AsnC family	33.1226	0.00113327	3.616	1.23562e-26	1
SPO0224		polyphosphate kinase, putative	8.30337	0.00214994	0.943	0.371854	1
SPO0225		transcriptional regulator, putative	44.9818	0.000574296	5.154	6.61003e-13	1
SPO0226		cytochrome P450 family protein	30.9807	0.000573997	3.594	6.40632e-11	1
SPO0227		PaxA, putative	1.70708	0.0270343	0.219	1.64184e-18	2
SPO0228		hypothetical protein	22.6578	0.000719164	2.643	8.33474e-18	1
SPO0229	rpsU	ribosomal protein S21	0.602736	0.0718466	0.089	9.57301e-34	3
SPO0230		hypothetical protein	2.50886	0.00697782	0.312	7.67164e-54	2
SPO0231		alcohol dehydrogenase, zinc-containing	3.43704	0.00245832	0.429	7.08397e-31	1
SPO0232		quinone oxidoreductase, putative	4.77504	0.00144898	0.579	5.11671e-11	1
SPO0233		transcriptional regulator, AsnC family	7.31151	0.00129458	0.833	0.00312169	1
SPO0234	lysdh	Lysine dehydrogenase	20.6683	0.000779031	2.353	7.26899e-23	1
SPO0235	aasadh	alpha-aminoadipic semialdehyde dehydrogenase	16.4577	0.000683981	1.926	3.15287e-25	1
SPO0236		glycerophosphoryl diester phosphodiesterase, putative	5.46273	0.00123506	0.657	1.98113e-12	1
SPO0237	upgC	SN-glycerol-3-phosphate ABC transporter, ATP-binding protein	3.56086	0.00310939	0.437	1.72073e-23	1
SPO0238	ugpE	SN-glycerol-3-phosphate ABC transporter, permease protein	4.33824	0.00317424	0.515	1.2396e-15	1
SPO0239	ugpA	SN-glycerol-3-phosphate ABC transporter, permease protein	3.39965	0.00619511	0.413	5.33574e-15	1
SPO0240	ugpB	SN-glycerol-3-phosphate ABC transporter, periplasmic SN-glycerol-3-phosphate-binding protein	1.34896	0.298338	0.188	6.05276e-19	2
SPO0241		transcriptional regulator, LysR family	17.93	0.000843889	2.06	3.19987e-40	1
SPO0247	dxs	1-deoxy-D-xylulose-5-phosphate synthase	3.58658	0.00153694	0.441	7.9623e-43	1
SPO0248	ispA	farnesyl diphosphate synthase	3.93051	0.000791844	0.486	2.81805e-26	2
SPO0249	xseB	exodeoxyribonuclease VII, small subunit	2.53252	0.00579571	0.297	1.37777e-32	2
SPO0250		histone deacetylase family protein	25.8257	0.00040196	2.996	1.42142e-32	1
SPO0251	petR	DNA-binding response regulator PetR	22.6328	0.000519371	2.546	3.73124e-28	1
SPO0252	petP	transcriptional regulator PetP	14.643	0.000711041	1.673	4.20668e-14	1
SPO0253	ilvE	branched-chain amino acid aminotransferase	7.05636	0.00130403	0.797	5.07343e-05	1
SPO0254	ohr	organic hydroperoxide resistance protein	1.55728	0.136257	0.213	2.73458e-18	2
SPO0255		transcriptional regulator, MarR family	5.86603	0.00142822	0.704	2.36804e-06	1
SPO0256		copper-binding protein, plastocyanin/azurin family	18.7681	0.000961377	2.192	5.70481e-16	1
SPO0257		hypothetical protein	16.0311	0.00117389	1.894	1.73166e-11	1
SPO0258		transcriptional regulator, AraC family	7.06865	0.00113735	0.832	0.00232637	1
SPO0259		hypothetical protein	16.7047	0.00113245	1.835	2.021e-18	1
SPO0260		alkaline phosphatase, putative	30.596	0.000847221	3.436	1.10546e-22	1
SPO0261		hypothetical protein	13.2585	0.000580351	1.59	6.91718e-17	1
SPO0262	cobO	cob(I)alamin adenosyltransferase	5.11499	0.00110332	0.615	1.31501e-14	1
SPO0263		membrane protein	30.1443	0.000866026	3.402	2.1078e-36	1
SPO0264		CaiB/BaiF family protein	13.5341	0.000286289	1.636	1.47198e-09	1
SPO0265		auxin efflux carrier family protein	12.3116	0.000551424	1.421	3.11941e-10	1
SPO0266		HD domain protein	5.59544	0.000932447	0.66	2.12354e-14	1
SPO0267	aroC	chorismate synthase	2.35052	0.00760419	0.291	1.3534e-61	2
SPO0268	ribH-1	riboflavin synthase, beta subunit	3.49538	0.00253478	0.435	2.11135e-36	1
SPO0269		negative transcriptional regulator	11.8347	0.000686564	1.362	1.93709e-11	1
SPO0270		glutathione S-transferase family protein	4.4649	0.00137322	0.554	6.0824e-11	1
SPO0271	petA	ubiquinol-cytochrome c reductase, iron-sulfur subunit	0.80351	0.352701	0.115	2.05402e-62	3
SPO0272	petB	ubiquinol--cytochrome c reductase, cytochrome B	0.792431	0.320665	0.113	2.99686e-64	3
SPO0273	petC	ubiquinol--cytochrome c reductase, cytochrome c1	0.814338	0.386086	0.115	6.32744e-59	3
SPO0274		hypothetical protein	13.7421	0.00124832	1.51	0.000229786	1
SPO0275		cytochrome b, putative	7.8148	0.00111478	0.895	0.0643542	1
SPO0276		transcriptional regulator, LuxR family	24.0813	0.000514917	2.853	2.72624e-15	1
SPO0277		MiaB-like tRNA modifying enzyme	2.85231	0.00383915	0.35	1.46565e-51	2
SPO0278	dapF	diaminopimelate epimerase	1.58147	0.0728576	0.205	7.99078e-62	2
SPO0280		transposase, truncation	2.96212	0.01056	0.347	1.00402e-18	2
SPO0281		hypothetical protein	6.81297	0.00186146	0.782	1.23122e-05	1
SPO0282		hypothetical protein	2.65784	0.00549593	0.327	1.18487e-43	2
SPO0283		putative protein TIGR00023	5.74717	0.00104111	0.686	2.27733e-14	1
SPO0284		dihydroorotase, multifunctional complex type	4.37483	0.0014569	0.518	7.19515e-27	1
SPO0285		hypothetical protein	5.253	0.00152092	0.6	9.20837e-15	1
SPO0286		hypothetical protein	4.98363	0.000869639	0.596	9.31187e-16	1
SPO0287	pyrB	aspartate carbamoyltransferase	3.91959	0.00195655	0.461	3.78898e-36	1
SPO0288	udgA	uracil-DNA glycosylase	7.25094	0.000893327	0.848	0.00287409	1
SPO0289		Ser/Thr protein phosphatase family protein	8.74081	0.000835197	0.995	0.917212	1
SPO0290		transmembrane amino acid efflux protein	9.94179	0.000603828	1.196	2.03134e-05	1
SPO0291		molybdenum cofactor biosynthesis protein B	12.6689	0.000881999	1.415	3.796e-10	1
SPO0292		efflux transporter, RND family, MFP subunit	5.44423	0.000984001	0.668	2.28883e-08	1
SPO0293		transporter, AcrB/AcrD/AcrF family	12.9425	0.000582266	1.523	7.04073e-13	1
SPO0294		hydrolase, NUDIX family	11.2551	0.000416105	1.322	1.65374e-05	1
SPO0295		hypothetical protein	4.28951	0.0012892	0.516	9.07794e-27	1
SPO0296		hypothetical protein	4.92456	0.000950941	0.593	1.26922e-22	1
SPO0297		Sua5/YciO/YrdC family protein	4.79388	0.00101376	0.582	8.06757e-21	1
SPO0298		acyl-CoA dehydrogenase family protein	1.15765	0.506086	0.151	3.95596e-45	2
SPO0299		metallo-beta-lactamase family protein	1.30751	0.289186	0.168	2.94765e-40	2
SPO0300		hypothetical protein	1.29189	0.310846	0.168	2.72788e-42	2
SPO0301		glycerophosphoryl diester phosphodiesterase family protein	7.25445	0.000817576	0.864	0.0172577	1
SPO0302		hypothetical protein	21.2266	0.000443715	2.527	1.67825e-24	1
SPO0303		cytochrome c oxidase, subunit IV domain protein	1.02813	0.892599	0.135	6.36763e-60	2
SPO0304		lipoprotein, putative	1.87448	0.0226371	0.236	6.81913e-54	2
SPO0305		AzlC family protein	6.1584	0.00126514	0.708	8.86054e-07	1
SPO0306	fdhD	formate dehydrogenase accessory protein FdhD	8.21121	0.00101777	0.988	0.829866	1
SPO0307	mobA	molybdopterin-guanine dinucleotide biosynthesis protein A	18.6225	0.000344593	2.246	6.52322e-15	1
SPO0308	mobB	molybdopterin-guanine dinucleotide biosynthesis protein B	27.4984	0.000434367	3.171	1.4292e-37	1
SPO0309		hypothetical protein	31.9139	0.000612856	3.59	3.03133e-20	1
SPO0310	moeA	molybdopterin biosynthesis protein MoeA	25.7437	0.000300863	3.079	6.11796e-12	1
SPO0311		hypothetical protein	4.68034	0.00123121	0.56	2.03405e-19	1
SPO0312	greA	transcription elongation factor GreA	3.34075	0.00299248	0.393	4.2949e-25	1
SPO0313		glyoxalase family protein	9.32833	0.000767236	1.134	0.0296169	1
SPO0314	soxR	redox-sensitive transcriptional activator SoxR	26.1138	0.000551665	3.083	7.96324e-11	1
SPO0315		hypothetical protein	9.01087	0.00222703	1.002	0.976491	1
SPO0316		electrotransfer ubiquinone oxidoreductase family protein	0.981117	0.930346	0.134	1.16319e-58	3
SPO0317		TPR domain protein	3.09997	0.0035637	0.375	1.71674e-46	2
SPO0318	ispE	4-diphosphocytidyl-2C-methyl-D-erythritol kinase	8.85308	0.000769742	1.03	0.498539	1
SPO0319	ddsA	decaprenyl diphosphate synthase	1.97563	0.0140824	0.248	2.37845e-65	2
SPO0320		hypothetical protein	23.3758	0.00133806	2.442	2.47638e-15	1
SPO0321		hypothetical protein	13.8522	0.000667839	1.594	8.83906e-14	1
SPO0322		hypothetical protein	0.829305	0.489675	0.122	1.35068e-34	3
SPO0323		hypothetical protein	14.9671	0.000563821	1.749	6.71796e-19	1
SPO0324		transcriptional regulator, LysR family	25.2492	0.000743324	2.969	1.42349e-18	1
SPO0325	phbB	acetoacetyl-CoA reductase	1.85717	0.0298007	0.242	1.86273e-51	2
SPO0326	phbA	acetyl-CoA acetyltransferase	1.13948	0.581033	0.158	1.24439e-50	2
SPO0327		EAL domain protein	2.65384	0.00882725	0.335	1.10628e-29	2
SPO0328		hypothetical protein	14.7262	0.00136325	1.605	1.20289e-13	1
SPO0329		hypothetical protein	9.80732	0.00118372	1.085	0.0980876	1
SPO0330	ccpA	cytochrome c peroxidase	36.4182	0.000702632	4.089	1.42212e-25	1
SPO0331		thiol:disulfide interchange protein, putative	6.06191	0.00106939	0.735	2.49203e-14	1
SPO0332	argH	argininosuccinate lyase	2.655	0.00611439	0.322	1.11569e-41	2
SPO0333		lipoprotein, putative	3.15568	0.00180387	0.382	6.61784e-33	2
SPO0334	lysA	diaminopimelate decarboxylase	2.13727	0.0127692	0.26	9.70468e-46	2
SPO0335		hypothetical protein	5.9578	0.000870029	0.727	3.21503e-08	1
SPO0336		MJ0042 family finger-like domain protein	3.84185	0.00251056	0.464	3.90275e-25	1
SPO0337	ftsE	cell division ATP-binding protein FtsE	4.49247	0.00146329	0.526	3.38878e-20	1
SPO0338		cell division permease protein FtsX, putative	5.56967	0.000583507	0.669	5.33596e-10	1
SPO0339		acyltransferase family protein	5.46862	0.00113781	0.627	1.42425e-11	1
SPO0340	lpdA	2-oxoglutarate dehydrogenase, E3 component, dihydrolipoamide dehydrogenase	3.22536	0.00378739	0.399	1.61061e-15	1
SPO0342		hypothetical protein	4.55513	0.00188034	0.55	2.12463e-13	1
SPO0343	sucB	2-oxoglutarate dehydrogenase, E2 component, dihydrolipoamide succinyltransferase	3.99305	0.00208218	0.494	5.33767e-14	1
SPO0344	sucA	2-oxoglutarate dehydrogenase, E1 component	4.40042	0.00198732	0.525	5.182e-16	1
SPO0344a		hypothetical protein	7.65698	0.00113191	0.885	0.0345688	1
SPO0345		hypothetical protein	4.15358	0.0024221	0.5	4.05371e-13	1
SPO0346	sucD	succinyl-CoA synthase, alpha subunit	2.32995	0.0132749	0.289	7.57402e-27	2
SPO0346a		hypothetical protein	1.50946	0.163849	0.192	4.57692e-30	2
SPO0347		succinyl-CoA synthase, beta subunit	1.38648	0.268119	0.189	2.39405e-26	2
SPO0348		hypothetical protein	14.6351	0.000562633	1.685	1.06672e-32	1
SPO0349	mdh	malate dehydrogenase, NAD-dependent	1.07739	0.717501	0.148	2.03331e-55	3
SPO0350		hypothetical protein	14.5086	0.000480666	1.7	1.24075e-21	1
SPO0351		hypothetical protein	13.5268	0.000621858	1.65	3.61763e-05	1
SPO0352	citE	citrate lyase, beta subunit	7.81215	0.000838121	0.907	0.0296922	1
SPO0353		NnrU family protein	5.37542	0.00151441	0.616	2.09185e-23	1
SPO0354		hypothetical protein	6.38676	0.00173745	0.724	4.21948e-05	1
SPO0355		hypothetical protein	6.03642	0.00126568	0.707	2.92711e-12	1
SPO0356		hypothetical protein	12.2787	0.00130675	1.366	1.47163e-06	1
SPO0357		von Willebrand factor type A domain protein	25.1674	0.000753676	2.81	6.29027e-22	1
SPO0358	sdhC	succinate dehydrogenase, cytochrome b556 subunit	0.965154	0.892298	0.139	5.14425e-44	3
SPO0359	sdhD	succinate dehydrogenase, hydrophobic membrane anchor protein	1.75572	0.0518521	0.227	3.11615e-38	2
SPO0360	sdhA	succinate dehydrogenase, flavoprotein subunit	1.77081	0.0426771	0.232	5.60371e-36	2
SPO0360a		hypothetical protein	1.64874	0.0822477	0.21	2.07442e-35	2
SPO0361	sdhB	succinate dehydrogenase, iron-sulfur protein	1.19871	0.446926	0.156	1.18538e-46	2
SPO0362		type I secretion target repeat protein	1.8473	0.0373043	0.22	8.18121e-60	2
SPO0363		hypothetical protein	0.728317	0.193565	0.107	7.7485e-50	3
SPO0364		decarboxylase, pyridoxal-dependent	4.90529	0.00194229	0.607	5.46255e-14	1
SPO0365		hypothetical protein	10.7827	0.00127941	1.289	0.0017638	1
SPO0366	deoD	purine nucleoside phosphorylase	1.33771	0.18324	0.176	2.43097e-49	2
SPO0367		DNA-binding protein, H-NS family	1.23817	0.325706	0.16	1.35385e-50	2
SPO0368		methylmalonyl-CoA mutase	8.77821	0.0013029	1.006	0.891014	1
SPO0369		acyltransferase family protein	33.9658	0.000678049	3.836	1.57206e-19	1
SPO0370	ccrA	crotonyl-CoA reductase	3.00873	0.00696489	0.368	1.8786e-40	1
SPO0371	luxR-1	autoinducer-binding transcriptional regulator LuxR	1.08031	0.761611	0.162	1.22499e-18	2
SPO0372		autoinducer synthesis protein	12.6428	0.00114215	1.503	0.000522846	1
SPO0373		helicase, ATP-dependent, putative	10.5829	0.000796176	1.198	0.000813081	1
SPO0374		hypothetical protein	5.70508	0.00121754	0.654	2.35162e-13	1
SPO0375		membrane protein	3.371	0.00456907	0.393	1.13354e-37	1
SPO0376		sugar ABC transporter, permease protein	7.65395	0.0011201	0.88	0.0613522	1
SPO0377		sugar ABC transporter, permease protein	7.10419	0.00106973	0.816	0.000500593	1
SPO0378		sugar ABC transporter, ATP-binding protein	5.67143	0.00187312	0.648	3.20684e-15	1
SPO0379		sugar ABC transporter, periplasmic sugar-binding protein	2.02611	0.014956	0.257	1.46422e-48	2
SPO0380		ribosomal-protein-alanine acetyltransferase, putative	8.14806	0.000458726	0.984	0.808327	1
SPO0381		protease, putative	7.94974	0.000436949	1.016	0.872794	1
SPO0382		nifU domain protein	1.34966	0.244809	0.184	8.23392e-44	2
SPO0383		acyl carrier protein phosphodiesterase, putative	35.2512	0.00108428	3.93	1.31443e-19	1
SPO0384		hypothetical protein	11.738	0.00117173	1.326	4.19396e-06	1
SPO0385		2-hydroxychromene-2-carboxylate isomerase, putative	8.88537	0.000625303	1.053	0.191622	1
SPO0386		universal stress family protein	3.91109	0.00240482	0.461	2.28882e-50	1
SPO0387		hypothetical protein	16.2137	0.000515973	1.948	1.98653e-09	1
SPO0388		aminotransferase, class IV	5.63082	0.00108929	0.686	3.14752e-15	1
SPO0389		transcriptional regulator, AsnC family	27.4537	0.000802651	3.229	1.7271e-12	1
SPO0390		glutamate/leucine/phenylalanine/valine dehydrogenase family protein	1.21008	0.631099	0.184	2.71946e-11	2
SPO0391	bphC3	biphenyl-2,3-diol 1,2-dioxygenase III	4.06199	0.00180881	0.474	2.32947e-31	1
SPO0392	trpS	tryptophanyl-tRNA synthetase	1.36864	0.199199	0.176	6.40695e-73	2
SPO0393		rhomboid family protein	10.2447	0.00122156	1.147	0.00755024	1
SPO0394		hypothetical protein	8.09546	0.00166872	0.94	0.419203	1
SPO0395		cyclic nucleotide-binding protein	12.6615	0.00057792	1.488	7.06842e-10	1
SPO0396	mviN	integral membrane protein MviN	11.6483	0.000513658	1.38	1.3811e-07	1
SPO0397	glnD	protein-P-II uridylyltransferase	7.26745	0.00107257	0.833	0.000247198	1
SPO0398		hypothetical protein	2.51496	0.00591889	0.314	9.4294e-44	2
SPO0399		tetrapyrrole methylase family protein	7.39598	0.000922436	0.866	0.000540897	1
SPO0400		hypothetical protein	9.58653	0.00140377	1.111	0.117438	1
SPO0401	gshB	glutathione synthetase	3.05146	0.0049388	0.369	3.84294e-44	1
SPO0402	comM	competence protein ComM	18.171	0.000449587	2.183	5.78264e-18	1
SPO0403		hypothetical protein	17.885	0.000478032	2.169	4.51377e-18	1
SPO0404		phosphoglycerate mutase family protein	24.3129	0.00064023	2.75	3.03281e-22	1
SPO0405		cobinamide kinase/cobinamide phosphate guanyltransferase	7.93112	0.00133513	0.895	0.0321499	1
SPO0406	rpoH-1	RNA polymerase sigma-32 factor	3.26062	0.00328534	0.401	9.83699e-16	1
SPO0407		hypothetical protein	8.99896	0.000476218	1.101	0.244921	1
SPO0408	coaBC	phosphopantothenoylcysteine decarboxylase/phosphopantothenate--cysteine ligase	6.63458	0.000647185	0.805	4.93856e-08	1
SPO0409	dut	deoxyuridine 5'-triphosphate nucleotidohydrolase	8.70228	0.000406535	1.07	0.286116	1
SPO0410		molybdopterin biosynthesis protein MoeB, putative	14.0201	0.00054607	1.659	1.46683e-13	1
SPO0411		hypothetical protein	17.2517	0.000786346	1.989	4.76941e-37	1
SPO0412		hypothetical protein	16.9815	0.00094528	1.992	5.66897e-17	1
SPO0413		Cys/Met metabolism PLP-dependent enzyme family protein	33.3475	0.000577134	3.862	4.8331e-18	1
SPO0414		peptidyl-dipeptidase, putative	6.8838	0.000817829	0.842	0.0159437	1
SPO0415		D-isomer specific 2-hydroxyacid dehydrogenase family protein	7.97599	0.000964713	0.915	0.0646683	1
SPO0416	mreD	rod shape-determining protein MreD	6.08274	0.00122167	0.696	4.82162e-08	1
SPO0417	pbpA	penicillin-binding protein 2	3.77306	0.00154616	0.454	1.54731e-27	1
SPO0418		hypothetical protein	4.12876	0.00115883	0.499	3.55397e-20	1
SPO0419	mreC	rod shape-determining protein MreC	2.17453	0.00882165	0.271	1.8127e-40	2
SPO0420	mreB	rod shape-determining protein MreB	1.08204	0.695571	0.145	2.15451e-49	3
SPO0421		hypothetical protein	5.72657	0.00140143	0.668	1.58424e-16	1
SPO0422	leuA	2-isopropylmalate synthase	2.65896	0.00635273	0.323	1.62195e-56	2
SPO0423		DNA-binding protein, putative	24.3201	0.000690053	2.792	5.82074e-27	1
SPO0424		membrane protein	24.4755	0.000737774	2.774	7.25585e-31	1
SPO0425		MORN repeat protein	4.03202	0.00163651	0.483	6.7566e-38	1
SPO0426	nadE	glutamine-dependent NAD(+) synthetase	4.20217	0.00137172	0.508	3.51551e-37	1
SPO0427		hypothetical protein	3.95799	0.00207601	0.475	2.13509e-07	1
SPO0428		amino acid deaminase, putative	2.24527	0.0152771	0.279	3.69668e-39	2
SPO0429		metallo-beta-lactamase family protein	3.38614	0.00338953	0.429	5.81733e-08	1
SPO0430	gltX-1	glutamyl-tRNA synthetase	1.62986	0.0559383	0.207	2.68404e-57	2
SPO0431		hypothetical protein	12.9256	0.00085485	1.457	7.33154e-10	1
SPO0432		rrf2 family protein	7.6253	0.00187915	0.906	0.203914	1
SPO0433		ABC transporter, permease protein	6.08455	0.000782328	0.735	0.000228113	1
SPO0434		ABC transporter, ATP-binding protein	2.40026	0.00854649	0.295	4.05648e-23	1
SPO0435		acyl-CoA thioesterase, putative	15.7763	0.000436925	1.888	1.42163e-10	1
SPO0436		hypothetical protein	19.9087	0.000625796	2.383	2.92825e-21	1
SPO0437		cold shock family protein	0.646461	0.100312	0.091	3.43839e-39	3
SPO0438		ErfK/YbiS/YcfS/YnhG family protein/Tat domain protein	3.39276	0.00365261	0.406	5.29575e-29	1
SPO0439		hypothetical protein	23.932	0.00166469	2.67	1.41831e-25	1
SPO0440		thioesterase family protein	11.2033	0.00125784	1.245	0.00205639	1
SPO0441		hypothetical protein	21.0924	0.000501872	2.499	1.22951e-19	1
SPO0442		thioredoxin	6.97385	0.00120037	0.844	0.0450168	1
SPO0443		hypothetical protein	6.60524	0.00219562	0.765	0.0236123	1
SPO0444		hypothetical protein	9.16766	0.0013341	1.056	0.576311	1
SPO0445		hypothetical protein	15.0756	0.00107372	1.7	4.95383e-15	1
SPO0446		ABC transporter, ATP-binding protein	1.52949	0.0874594	0.195	3.20579e-74	2
SPO0447		hypothetical protein	3.83239	0.00404553	0.44	3.1834e-24	1
SPO0448		MOSC domain protein	28.6103	0.000541391	3.385	4.26995e-08	1
SPO0449	nadD	nicotinate (nicotinamide) nucleotide adenylyltransferase	6.95259	0.000458452	0.827	0.000252342	1
SPO0450		hypothetical protein	9.52826	0.000654968	1.113	0.0335678	1
SPO0451	dacB	D-alanyl-D-alanine carboxypeptidase/D-alanyl-D-alanine-endopeptidase	19.6704	0.000540685	2.302	1.6555e-18	1
SPO0452		hypothetical protein	2.77724	0.0047469	0.341	1.8336e-70	1
SPO0453	dddW	DMSP lyase	30.7652	0.000616934	3.533	7.57904e-13	1
SPO0454		transcriptional regulator, LysR family	20.4248	0.000812843	2.391	2.36649e-16	1
SPO0455	lysS	lysyl-tRNA synthetase	1.69798	0.043821	0.217	1.06106e-65	2
SPO0456		hypothetical protein	4.76986	0.00175992	0.56	1.33539e-17	1
SPO0457		hypothetical protein	5.77929	0.00266639	0.649	1.39862e-06	1
SPO0458		hypothetical protein	45.4212	0.000930123	5.086	7.81557e-17	1
SPO0459		hypothetical protein	15.9865	0.00108697	1.802	8.83896e-17	1
SPO0460		hypothetical protein	38.9965	0.000674931	4.371	2.73219e-18	1
SPO0461		ParA family protein	3.53164	0.00191185	0.429	6.08102e-29	1
SPO0462		antibiotic biosynthesis monooxygenase domain protein	4.25841	0.00264004	0.499	5.08307e-35	1
SPO0463		universal stress family protein	9.43003	0.00121782	1.084	0.13531	1
SPO0464		hypothetical protein	13.7606	0.00115191	1.553	8.68173e-12	1
SPO0465		pyridoxamine 5'-phosphate oxidase family protein	41.3048	0.000425541	4.877	4.10565e-09	1
SPO0466		transporter, formate/nitrate family	23.001	0.000470798	2.681	1.38599e-15	1
SPO0467		transcriptional regulator, GntR family	29.6035	0.000653708	3.467	6.31172e-13	1
SPO0468	phnG	alkylphosphonate utilization protein PhnG	18.7727	0.000341185	2.272	1.38995e-06	1
SPO0469	phnH	alkylphosphonate utilization protein PhnH	28.3402	0.000458267	3.345	2.3302e-10	1
SPO0470	phnI	alkylphosphonate utilization protein PhnI	23.2371	0.000557695	2.701	2.21034e-21	1
SPO0471	phnJ	alkylphosphonate utilization protein PhnJ	30.5093	0.000799836	3.451	5.48474e-42	1
SPO0472	phnK	alkylphosphonate utilization protein PhnK	31.4388	0.000701388	3.612	7.1733e-22	1
SPO0473	phnL	alkylphosphonate utilization protein PhnL	30.7616	0.000653108	3.569	5.99246e-17	1
SPO0474	phnN	alkylphosphonate utilization protein PhnN	30.1317	0.00048294	3.417	5.26371e-19	1
SPO0475		hypothetical protein	11.6409	0.000834547	1.35	1.54299e-08	1
SPO0476	phnM	alkylphosphonate utilization protein PhnM	28.6306	0.000680029	3.24	1.93694e-16	1
SPO0477		hypothetical protein	27.9811	0.000750468	3.217	8.50142e-13	1
SPO0478		hypothetical protein	5.65568	0.00284622	0.688	0.00299141	1
SPO0479		ISSpo8, transposase	11.2879	0.0027443	1.24	0.0300033	1
SPO0481		acetyltransferase, GNAT family	3.0636	0.00227774	0.375	1.3941e-41	2
SPO0482		NADH-ubiquinone oxidoreductase family protein	1.29214	0.2467	0.171	2.90126e-55	2
SPO0483		microcystin dependent protein, putative	4.13513	0.00218862	0.513	1.55641e-09	1
SPO0484	rplB	ribosomal protein L2	0.622676	0.051571	0.091	3.03567e-54	3
SPO0485	rpsS	ribosomal protein S19	0.696798	0.065805	0.096	7.96334e-60	3
SPO0486	rplV	ribosomal protein L22	0.62984	0.0388491	0.091	1.54182e-52	3
SPO0487	rpsC	ribosomal protein S3	0.646339	0.0751359	0.094	1.89823e-48	3
SPO0488	rplP	ribosomal protein L16	0.653794	0.0947925	0.096	1.20781e-44	3
SPO0489		ISSpo2, transposase	44.3864	0.0010692	4.853	2.29002e-21	1
SPO0490		calcium-binding domain protein	8.39332	0.00192324	0.942	0.363091	1
SPO0491		hypothetical protein	1.6993	0.0460859	0.207	1.26507e-47	2
SPO0491a		hypothetical protein	2.80065	0.0136772	0.306	8.75143e-25	1
SPO0492		cyclic nucleotide-binding domain protein	9.56784	0.000875129	1.113	0.0505378	1
SPO0493	rpmC	ribosomal protein L29	0.5938	0.0500232	0.088	1.28568e-58	3
SPO0494	rpsQ	ribosomal protein S17	0.583769	0.0717015	0.086	1.20161e-54	3
SPO0495	rplN	ribosomal protein L14	0.598632	0.0871319	0.089	6.2063e-56	3
SPO0496	rplX	ribosomal protein L24	0.590529	0.0680852	0.088	1.40851e-58	3
SPO0497	rplE	ribosomal protein L5	0.595216	0.0717955	0.088	8.62169e-56	3
SPO0498	rpsN	ribosomal protein S14	0.605993	0.0761686	0.091	6.88719e-53	3
SPO0499	rpsH	ribosomal protein S8	0.613683	0.0737181	0.09	8.90845e-53	3
SPO0500	rplF	ribosomal protein L6	0.611722	0.0781822	0.091	1.2571e-51	3
SPO0501	rplR	ribosomal protein L18	0.616525	0.0993369	0.091	2.40563e-51	3
SPO0502	rpsE	ribosomal protein S5	0.653225	0.126965	0.096	5.45173e-51	3
SPO0503	rpmD	ribosomal protein L30	0.646318	0.0955984	0.094	3.21265e-46	3
SPO0504		hypothetical protein	1.33367	0.280952	0.159	1.94137e-35	2
SPO0504a		hypothetical protein	2.01886	0.0459215	0.23	1.49425e-42	1
SPO0505	rplO	ribosomal protein L15	0.616164	0.0639382	0.091	9.66379e-58	3
SPO0506	secY	preprotein translocase, SecY subunit	1.03593	0.867636	0.137	3.7915e-62	3
SPO0507	adk-1	adenylate kinase	1.08033	0.726723	0.144	5.30872e-54	3
SPO0508		hypothetical protein	3.27841	0.00421835	0.384	8.93031e-31	1
SPO0509	rpsM	ribosomal protein S13	0.5922	0.0333337	0.088	7.70725e-55	3
SPO0510	rpsK	ribosomal protein S11	0.623304	0.0783713	0.092	1.28054e-48	3
SPO0511	rpoA	DNA-directed RNA polymerase, alpha subunit	0.64869	0.106094	0.093	7.36542e-50	3
SPO0512	rplQ	ribosomal protein L17	0.607662	0.0506994	0.088	3.08453e-50	3
SPO0513		hypothetical protein	9.05112	0.000832513	1.061	0.216218	1
SPO0514		periplasmic serine protease, DO/DeqQ family	4.34096	0.00131239	0.533	5.09959e-33	1
SPO0515		ATPase, AAA family	7.36642	0.000882269	0.879	0.000257218	1
SPO0516	rluC	ribosomal large subunit pseudouridine synthase C	1.79951	0.0270557	0.227	1.24418e-50	2
SPO0517		HAD-superfamily hydrolase, subfamily IA, variant 1	3.49197	0.0015614	0.42	1.87077e-21	2
SPO0518		hypothetical protein	3.94863	0.00192744	0.464	1.90003e-20	1
SPO0519		glutamate/glutamine/aspartate/asparagine ABC transporter, periplasmic substrate-binding protein	1.27812	0.249278	0.174	4.89393e-48	2
SPO0520		glutamate/glutamine/aspartate/asparagine ABC transporter, permease protein	6.24231	0.00181324	0.709	1.78108e-06	1
SPO0521		glutamate/glutamine/aspartate/asparagine ABC transporter, permease protein	6.94393	0.00180171	0.789	0.0014921	1
SPO0522		glutamate/glutamine/aspartate/asparagine ABC transporter, ATP-binding protein	3.23865	0.00493733	0.38	7.16277e-28	1
SPO0523		phosphoglycerate mutase family protein	19.1334	0.000856682	2.214	2.71637e-27	1
SPO0524		hypothetical protein	20.0897	0.000410159	2.413	1.19432e-16	1
SPO0525		sterol desaturase-like protein	10.7735	0.00104472	1.22	8.74812e-05	1
SPO0526	argB	acetylglutamate kinase	1.96147	0.0218917	0.241	1.68133e-78	2
SPO0527		oxidoreductase, short chain dehydrogenase/reductase family	10.592	0.000465906	1.297	7.65568e-09	1
SPO0528		hypothetical protein	27.8506	0.000709553	3.179	4.53193e-21	1
SPO0529		hypothetical protein	3.88186	0.00181267	0.463	1.72041e-17	1
SPO0530		GTP-binding protein	2.58318	0.00551756	0.308	1.28352e-35	2
SPO0531		MOSC domain protein	2.16426	0.011051	0.268	1.92786e-37	2
SPO0532		inner membrane protein YidC, putative	1.28175	0.282571	0.167	1.89252e-61	2
SPO0533		diguanylate cyclase, putative	5.78286	0.00126296	0.689	5.84754e-07	1
SPO0534		hypothetical protein	1.57192	0.0701995	0.198	4.58695e-59	2
SPO0535		K+-dependent Na+/Ca+ exchanger related-protein	7.52894	0.00121155	0.874	0.0833018	1
SPO0536		putative protein TIGR00278	2.71375	0.00682937	0.335	9.61561e-30	2
SPO0537		ribonuclease P protein component	0.977077	0.932221	0.137	2.57252e-43	3
SPO0538	rpmH	ribosomal protein L34	0.594353	0.0509263	0.088	5.01481e-48	3
SPO0539		hypothetical protein	13.1922	0.000470174	1.562	1.05572e-11	1
SPO0540		mercuric reductase, putative	13.8252	0.000548523	1.601	1.02511e-24	1
SPO0541		sensor histidine kinase	12.1562	0.000743033	1.387	3.83136e-22	1
SPO0543		hypothetical protein	13.7009	0.000695603	1.647	1.49552e-11	1
SPO0544		aminomethyl transferase family protein	16.7344	0.000724281	1.982	1.96725e-08	1
SPO0545	uvrB	UvrABC system protein B	8.29733	0.00111654	0.981	0.79229	1
SPO0546		hypothetical protein	19.8822	0.00163945	2.256	1.32088e-15	1
SPO0547		hypothetical protein	31.5603	0.000555032	3.673	2.49649e-35	1
SPO0548		hypothetical protein	7.13047	0.00102464	0.836	0.000374291	1
SPO0549		hypothetical protein	7.15507	0.000748906	0.839	0.000205337	1
SPO0550		hypothetical protein	11.6725	0.000587691	1.371	0.000179078	1
SPO0551		hypothetical protein	12.0789	0.000394315	1.434	1.04068e-05	1
SPO0552		phosphoglycerate mutase family protein	8.24339	0.000707896	0.984	0.832926	1
SPO0553		glycosyltransferase, group 1	11.375	0.000583214	1.337	2.39254e-07	1
SPO0554		glycosyl transferase, group 1 family protein	6.65865	0.000721194	0.799	0.00314381	1
SPO0555		hypothetical protein	3.02999	0.00307799	0.367	2.93838e-47	2
SPO0556		UDP-glucose/GDP-mannose dehydrogenase family protein	2.27209	0.00658087	0.285	2.06249e-60	2
SPO0557		mechanosensitive ion channel family protein	8.50763	0.00153072	0.964	0.384488	1
SPO0558		oligopeptide ABC transporter, permease protein	23.0899	0.00104834	2.614	4.65153e-33	1
SPO0559		oligopeptide ABC transporter, permease protein	20.6484	0.000844368	2.3	2.90732e-33	1
SPO0560		oligopeptide ABC transporter, periplasmic oligopeptide-binding protein	10.928	0.00102434	1.26	2.47619e-10	1
SPO0561		ABC transporter	12.4021	0.000896973	1.425	5.24634e-29	1
SPO0562		hypothetical protein	3.94465	0.00160078	0.472	2.09936e-32	1
SPO0563		glutathione S-transferase, putative	3.46374	0.00212956	0.416	2.89123e-33	1
SPO0564		aminomethyl transferase family protein	41.7322	0.00060692	4.822	2.95447e-13	1
SPO0565		trimethylamine methyltransferase family protein	40.1535	0.000521938	4.685	1.65247e-09	1
SPO0566		transcriptional regulator, TetR family	25.0744	0.000839834	2.843	3.87559e-26	1
SPO0567		oxidoreductase, FAD-binding protein	36.9059	0.000802609	4.161	4.42552e-20	1
SPO0568		pyruvate ferredoxin/flavodoxin oxidoreductase family protein	44.5468	0.000502641	5.188	5.90522e-09	1
SPO0569		transcriptional regulator, AsnC family	42.1006	0.000996126	4.669	8.82946e-13	1
SPO0570		hypothetical protein	25.7187	0.000550568	3.02	9.83699e-16	1
SPO0571		PKD domain protein	28.4143	0.000465346	3.36	7.88121e-14	1
SPO0572		adenylate/guanylate cyclase	23.7501	0.00050446	2.748	1.37995e-18	1
SPO0573		hypothetical protein	4.05177	0.00333177	0.465	2.9101e-16	1
SPO0574		ABC transporter, transmembrane ATP-binding protein, putative	12.4084	0.000891164	1.403	4.59804e-13	1
SPO0575	acdA-1	acyl-CoA dehydrogenase	29.1692	0.000582368	3.473	4.91427e-11	1
SPO0576		transcriptional regulator, TetR family	26.419	0.00046526	3.114	7.30184e-20	1
SPO0577		hypothetical protein	17.8189	0.000477445	2.131	9.80055e-18	1
SPO0578		acetyl-CoA carboxylase carboxyltransferase	23.4748	0.000487605	2.708	1.68103e-20	1
SPO0579		acetyl-CoA carboxylase, biotin carboxylase, putative	20.1855	0.000374539	2.484	9.85406e-12	1
SPO0580		oxidoreductase, 2-nitropropane dioxygenase family	23.5778	0.000450542	2.758	7.46618e-17	1
SPO0581		hypothetical protein	23.894	0.000562074	2.8	4.69529e-15	1
SPO0582	acdA-2	acyl-CoA dehydrogenase	0.795292	0.332198	0.11	1.29785e-54	3
SPO0583		transcriptional regulator, LysR family	17.989	0.000765463	2.083	4.3148e-23	1
SPO0584	aspC-1	aspartate aminotransferase	28.7724	0.00057773	3.341	1.35503e-15	1
SPO0585		dehydrogenase/transketolase family protein	13.8139	0.000589924	1.62	6.67044e-19	1
SPO0586		acyl-carrier domain protein	15.1516	0.000506181	1.823	1.27931e-11	1
SPO0587		hypothetical protein	10.7975	0.000379687	1.315	1.59744e-08	1
SPO0588		transcriptional regulator, LysR family	37.4032	0.000402848	4.255	3.8943e-15	1
SPO0589		oxidoreductase, NAD-binding/iron-sulfur cluster-binding protein	37.3181	0.000530702	4.331	7.49767e-09	1
SPO0590	hpsR	transcriptional regulator, LacI family	9.13072	0.000617817	1.093	0.0578281	1
SPO0591	hpsK	Dihydroxypropanesulfonate (DHPS) TRAP transporter	13.0865	0.000749057	1.561	8.47822e-06	1
SPO0592	hpsL	Dihydroxypropanesulfonate (DHPS) TRAP transporter	32.3024	0.00123895	3.789	4.33338e-17	1
SPO0593	hpsM	Dihydroxypropanesulfonate (DHPS) TRAP transporter	24.5321	0.00104085	2.783	1.35252e-18	1
SPO0594	hpsN	dihydroxypropanesulfonate-3-dehydrogenase	23.3122	0.000689379	2.741	1.64147e-23	1
SPO0595	hpsO	R or S-dihydroxypropanesulfonate-2-dehydrogenase	22.1456	0.000525119	2.677	9.80196e-11	1
SPO0596	hpsP	S or R-dihydroxypropanesulfonate-2-dehydrogenase	23.5183	0.000454722	2.81	1.42022e-11	1
SPO0597	hpsQ	UspA stress protein	28.6425	0.000398937	3.555	6.55118e-17	1
SPO0598	slcD	Membrane-bound sulfolactate dehydrogenase	27.1218	0.00038186	3.234	2.39067e-08	1
SPO0599	speB-1	agmatinase	6.53944	0.000986968	0.78	2.41735e-08	1
SPO0600	nspC	carboxynorspermidine decarboxylase	7.40144	0.000817052	0.882	0.000486083	1
SPO0601		saccharopine dehydrogenase	3.24144	0.0032698	0.387	1.29273e-47	1
SPO0602	speA	arginine decarboxylase	3.7725	0.00229879	0.447	9.1255e-37	1
SPO0603		hypothetical protein	26.0772	0.00188365	2.86	1.33053e-18	1
SPO0604		hypothetical protein	31.1333	0.0015163	3.471	1.51239e-23	1
SPO0605		transcriptional regulator, MarR family	28.5504	0.000917438	3.25	6.61078e-16	1
SPO0606		hypothetical protein	33.1462	0.000433869	3.954	1.26009e-12	1
SPO0607		proline racemase, putative, degradation of 4-hydroxy proline?	21.6538	0.000549631	2.503	1.32508e-19	1
SPO0608		sugar ABC transporter, periplasmic sugar-binding protein	4.38949	0.0040551	0.521	1.29896e-06	1
SPO0609		sugar ABC transporter, ATP-binding protein	7.66864	0.00164446	0.912	0.317248	1
SPO0610		sugar ABC transporter, ATP-binding protein	9.82306	0.00125869	1.172	0.107051	1
SPO0611		sugar ABC transporter, permease protein	17.6677	0.00117905	2.009	1.92363e-10	1
SPO0612		sugar ABC transporter, permease protein	10.7096	0.00228563	1.19	0.084528	1
SPO0613		hypothetical protein	13.3536	0.00105157	1.629	5.19956e-06	1
SPO0614		transcriptional regulator, putative	3.04566	0.00644113	0.354	1.49679e-30	1
SPO0615		hypothetical protein	8.73733	0.000971311	1.03	0.403179	1
SPO0616		oxidoreductase, zinc-binding dehydrogenase family	14.7062	0.000487854	1.768	8.59316e-16	1
SPO0618		transcriptional regulator, AraC family	49.0011	0.000723788	5.598	3.78e-13	1
SPO0619		sterol desaturase family protein	36.0638	0.000923634	4.081	4.64254e-22	1
SPO0620		hypothetical protein	38.5306	0.000964515	4.268	2.31268e-24	1
SPO0621		ankrin repeat protein	14.3746	0.00132591	1.627	6.91901e-12	1
SPO0622		ISSpo1, transposase	37.7188	0.00119326	4.026	2.04478e-30	1
SPO0623		cytochrome c oxidase domain protein	12.3764	0.00355667	1.292	0.0206984	1
SPO0624		hypothetical protein	8.64798	0.00256299	0.911	0.383068	1
SPO0628		transposase, degenerate	60.8114	0.00118499	6.554	9.05785e-30	1
SPO0628a		hypothetical protein	0.991401	0.970471	0.132	1.78345e-47	3
SPO0629		ISSpo3, transposase	7.07628	0.0022289	0.783	0.000546393	1
SPO0631		hypothetical protein	2.25555	0.0150796	0.276	1.06156e-30	2
SPO0632		D-isomer specific 2-hydroxyacid dehydrogenase family protein	4.30107	0.00187498	0.512	3.05783e-46	1
SPO0633	ggt	gamma-glutamyltranspeptidase	6.37772	0.00094658	0.762	2.18612e-10	1
SPO0634		oxidoreductase, FAD-binding protein	15.8547	0.000766019	1.778	1.43054e-20	1
SPO0635		aminomethyl transferase family protein	1.13641	0.659414	0.157	2.53268e-38	2
SPO0636		EF hand domain protein	13.9534	0.000685458	1.63	9.86091e-14	1
SPO0637		hypothetical protein	13.8029	0.000868982	1.537	0.000382572	1
SPO0638		hypothetical protein	30.73	0.00109337	3.516	5.46981e-22	1
SPO0639		transcriptional regulator, LysR family	33.085	0.000460642	3.974	1.12553e-09	1
SPO0640		4-carboxymuconolactone decarboxylase domain/ alkylhydroperoxidase AhpD family core domain protein	34.3101	0.000604879	3.772	4.45697e-24	1
SPO0641		hypothetical protein	21.8511	0.000612392	2.558	1.72368e-16	1
SPO0642		oxidoreductase, FAD-binding protein	15.8796	0.000474756	1.842	2.20718e-19	1
SPO0643		oxidoreductase, aldo/keto reductase family	11.7322	0.00056407	1.349	9.67364e-11	1
SPO0644		hypothetical protein	4.57032	0.00319936	0.524	7.01747e-24	1
SPO0645		multidrug resistance efflux pump, putative	8.23875	0.00107947	0.955	0.329153	1
SPO0646		hypothetical protein	1.60545	0.170064	0.216	2.0858e-25	2
SPO0647		hypothetical protein	1.07629	0.802138	0.145	5.55017e-51	2
SPO0648		bmp family protein	2.08064	0.0172279	0.268	2.43461e-33	2
SPO0649		sugar ABC transporter, permease protein	11.4265	0.000810775	1.35	2.4201e-09	1
SPO0650		sugar ABC transporter, permease protein	15.3413	0.000687295	1.81	1.80258e-24	1
SPO0651		sugar ABC transporter, ATP-binding protein	15.9452	0.000638848	1.874	1.56885e-21	1
SPO0652	xdhC	xanthine dehydrogenase accessory factor	25.8529	0.000358127	3.1	6.21671e-10	1
SPO0653	xdhB	xanthine dehydrogenase, B subunit	33.0894	0.00051998	3.871	1.51741e-13	1
SPO0654	xdhA	xanthine dehydrogenase, A subunit	33.4817	0.00064535	3.797	2.8551e-13	1
SPO0655		hypothetical protein	13.2339	0.000655354	1.539	1.08661e-12	1
SPO0656	dnaE	DNA polymerase III, alpha subunit	10.8575	0.000883934	1.235	9.23734e-05	1
SPO0657	naaT	Metallochaperone, putative	26.4926	0.000427126	3.095	5.34852e-22	1
SPO0658	naaS	N-acetyltaurine amidohydrolase	38.7553	0.000605495	4.428	3.25252e-12	1
SPO0659	naaR	transcriptional regulator, LysR family	41.173	0.000853403	4.625	5.47129e-12	1
SPO0660	naaA	N-acetyltaurine ABC transporter, periplasmic binding protein	54.3737	0.00095138	6.1	9.33782e-26	1
SPO0661	naaB	N-acetyltaurine ABC transporter, permease protein	32.3378	0.000980822	3.657	3.26903e-17	1
SPO0662	naaB'	N-acetyltaurine ABC transporter, permease protein	42.7793	0.000655125	4.949	1.81506e-13	1
SPO0663	naaC	N-acetyltaurine ABC transporter, ATP-binding protein	58.23	0.000579189	6.422	9.405e-13	1
SPO0664	naaC'	N-acetyltaurine ABC transporter, ATP-binding protein	28.2373	0.000459053	3.302	1.01863e-09	1
SPO0665		SlyX protein, putative	4.24801	0.00206124	0.486	4.86489e-18	1
SPO0666		enoyl-CoA hydratase/isomerase family protein	5.49829	0.000862952	0.665	4.86804e-08	1
SPO0667	hisS	histidyl-tRNA synthetase	1.60626	0.060617	0.21	3.46632e-61	2
SPO0668		histidyl-tRNA synthetase-like protein	2.32518	0.00580712	0.294	2.30544e-50	2
SPO0669		ATP phosphoribosyltransferase, putative	2.92843	0.00263953	0.358	8.92172e-43	2
SPO0670		DNA polymerase III, alpha subunit, putative	33.1578	0.00042399	3.86	5.3035e-11	1
SPO0671		hypothetical protein	27.632	0.000242739	3.37	9.56055e-09	1
SPO0672		hypothetical protein	10.8784	0.00064159	1.266	0.00059644	1
SPO0673	tpa	taurine--pyruvate aminotransferase	8.59751	0.00102361	1.005	0.895938	1
SPO0674	tauA	taurine ABC transporter, periplasmic taurine-binding protein	1.84873	0.096652	0.247	2.09697e-08	1
SPO0675	tauB	taurine ABC transporter, ATP-binding protein	3.75859	0.00831657	0.481	0.0101766	1
SPO0676	tauC	taurine ABC transporter, permease protein	3.18481	0.00917492	0.416	0.000125696	1
SPO0677	dmdB1	3-methylmercaptopropionyl-CoA ligase	10.0202	0.000910243	1.21	0.0108578	1
SPO0678		agmatinase, putative	13.7544	0.00103202	1.607	2.07338e-16	1
SPO0679	hmgC	maleylacetoacetate isomerase	12.3241	0.000778709	1.518	1.95924e-06	1
SPO0680		glyoxalase family protein	4.95591	0.00375677	0.594	2.90488e-06	1
SPO0681		hypothetical protein	15.577	0.00100091	1.894	1.49702e-06	1
SPO0682		monooxygenase family protein	10.0318	0.000888371	1.257	0.083866	1
SPO0683		metallo-beta-lactamase family protein	4.07967	0.00322991	0.509	2.38099e-08	1
SPO0684		glyoxalase family protein	6.79421	0.0012797	0.884	0.340396	1
SPO0685	hmgB	fumarylacetoacetase	4.66813	0.00263395	0.594	9.21754e-05	1
SPO0686	hmgA	homogentisate 1,2-dioxygenase	4.47028	0.00340033	0.573	0.00022581	1
SPO0687		transcriptional regulator, MarR family	4.79405	0.00203519	0.563	8.98423e-30	1
SPO0688		adenylate/guanylate cyclase	3.2635	0.00317333	0.398	1.48032e-33	1
SPO0689		hypothetical protein	4.53969	0.00193346	0.52	9.98694e-19	1
SPO0690		hypothetical protein	2.10559	0.0147556	0.257	4.59497e-35	2
SPO0691	era	GTP-binding protein Era	1.28527	0.286023	0.165	5.22087e-53	2
SPO0692		multicopper oxidase	12.4837	0.00066022	1.479	2.94141e-14	1
SPO0693		isobutyryl-CoA dehydrogenase	6.30772	0.00140791	0.733	9.27646e-13	1
SPO0694		hypothetical protein	6.04089	0.00120329	0.709	9.25533e-09	1
SPO0695		hypothetical protein	1.66761	0.0780652	0.204	3.84641e-52	1
SPO0697	modC	molybdate ABC transporter, ATP-binding protein	26.9588	0.000311195	3.242	1.18207e-10	1
SPO0698	modB	molybdate ABC transporter, permease protein	20.9641	0.000551331	2.512	2.49772e-09	1
SPO0699	modA	molybdate ABC transporter, periplasmic molybdate-binding protein	23.0217	0.00047643	2.725	2.52124e-10	1
SPO0700		molybdenum-binding transcriptional regulator, ModE family	7.2186	0.000901661	0.858	0.148959	1
SPO0701	gap-1	glyceraldehyde-3-phosphate dehydrogenase, type I	2.44326	0.00957736	0.299	3.03381e-11	1
SPO0702		oligopeptide ABC transporter, ATP-binding protein	9.70902	0.00104295	1.112	0.0218152	1
SPO0703		oligopeptide ABC transporter, ATP-binding protein	11.981	0.000756453	1.387	1.05495e-10	1
SPO0704		oligopeptide ABC transporter, permease protein	10.3127	0.00132726	1.18	0.00201705	1
SPO0705		oligopeptide ABC transporter, permease protein	8.27915	0.00118394	0.971	0.663989	1
SPO0706		oligopeptide ABC transporter, periplasmic oligopeptide-binding protein	3.076	0.00529456	0.381	5.07631e-14	1
SPO0707		transcriptional regulator, DeoR family	4.7828	0.00186781	0.57	1.76026e-10	1
SPO0708		invasion protein IbeA	18.3557	0.0010689	2.077	1.91834e-19	1
SPO0709	pckA	phosphoenolpyruvate carboxykinase (ATP)	1.32368	0.210748	0.18	6.16806e-21	2
SPO0710	chvI	DNA-binding response regulator ChvI	1.36992	0.225179	0.168	7.85957e-49	2
SPO0711	chvG	sensor histidine kinase ChvG	3.2299	0.00276122	0.39	9.45918e-33	1
SPO0712		Hpr serine kinase/phosphatase domain protein	5.33183	0.00116417	0.633	2.41216e-11	1
SPO0713		ATPase, putative	4.16185	0.00302005	0.497	5.11764e-32	1
SPO0714		PTS system IIA component, Man family	3.10481	0.00219835	0.378	2.26218e-29	2
SPO0715		phosphocarrier protein HPr	3.34037	0.00293104	0.393	5.03371e-36	1
SPO0716		hypothetical protein	1.57998	0.0649377	0.197	1.24311e-61	2
SPO0717	bhbD	3-hydroxybutyryl-CoA dehydrogenase	2.80144	0.00338867	0.343	1.88365e-55	2
SPO0718		hypothetical protein	12.6152	0.000831876	1.5	9.22791e-09	1
SPO0719	etfA	electron transfer flavoprotein, alpha subunit	0.75399	0.258282	0.108	1.81857e-40	3
SPO0720	etfB	electron transfer flavoprotein, beta subunit	0.719189	0.165489	0.101	3.64104e-45	3
SPO0721		glyoxalase family protein	10.5507	0.00115499	1.234	0.000350756	1
SPO0722		ATP:cob(I)alamin adenosyltransferase, putative	1.8269	0.0342708	0.227	1.0439e-59	2
SPO0723		hypothetical protein	2.11041	0.017196	0.257	6.77749e-51	2
SPO0724		oxidoreductase, short-chain dehydrogenase/reductase family	3.17142	0.00358933	0.406	2.57694e-28	2
SPO0725		Bacterial SH3 domain family protein	1.35606	0.312412	0.183	8.26063e-49	2
SPO0726	parC	DNA topoisomerase IV, A subunit	3.7508	0.00244749	0.439	1.72341e-21	1
SPO0727		hypothetical protein	1.43083	0.149197	0.181	8.41459e-44	2
SPO0728	tuf-1	translation elongation factor Tu	1.07314	0.702469	0.143	6.01226e-44	3
SPO0729		hypothetical protein	3.16098	0.00277634	0.375	3.89138e-40	1
SPO0731	glpR	glycerol-3-phosphate regulon repressor	4.45967	0.00225821	0.527	0.000167518	1
SPO0732	glpD	aerobic glycerol-3-phosphate dehydrogenase	4.38242	0.00264641	0.525	0.00202735	1
SPO0733		esterase, putative	11.9046	0.00077806	1.376	6.62245e-10	1
SPO0734		PaaX domain protein	18.0046	0.000655837	2.069	5.61081e-22	1
SPO0735	paaZ	phenylacetic acid degradation protein PaaZ	26.3971	0.000609516	3.057	1.96927e-17	1
SPO0736		TRAP dicarboxylate transporter, DctM subunit	18.5594	0.000836545	2.215	4.18159e-13	1
SPO0737		TRAP dicarboxylate transporter family protein, DctQ subunit	21.8329	0.000798909	2.774	5.59087e-09	1
SPO0738		TRAP dicarboxylate transporter, DctP subunit	9.83398	0.000824115	1.315	0.185946	1
SPO0739		enoyl-CoA hydratase/isomerase/3-hydroxyacyl-CoA dehydrogenase	42.4861	0.000591309	5.043	1.18244e-07	1
SPO0740	paaB	enoyl-CoA hydratase/isomerase PaaB	24.0325	0.000555464	2.825	1.387e-31	1
SPO0741	paaD	phenylacetic acid degradation protein PaaD	34.7096	0.000640851	3.934	5.60733e-25	1
SPO0742	paaF	phenylacetate-CoA ligase	29.3095	0.000706619	3.377	1.45385e-28	1
SPO0743		transcriptional regulator, TetR family	3.05177	0.00396031	0.361	5.04292e-53	1
SPO0744		hypothetical protein	30.1366	0.000849128	3.429	2.59354e-22	1
SPO0745		hypothetical protein	18.0804	0.000947385	2.08	5.48819e-40	1
SPO0746		hypothetical protein	17.0121	0.00112992	1.902	3.91493e-24	1
SPO0747		peroxidase family protein	23.9876	0.000867428	2.677	2.09147e-29	1
SPO0748		hypothetical protein	11.6171	0.000952901	1.335	3.05859e-10	1
SPO0749		hypothetical protein	49.9721	0.000938422	5.715	5.49041e-22	1
SPO0750		hypothetical protein	26.1756	0.000977943	2.919	3.09892e-35	1
SPO0751		adenylate/guanylate cyclase	11.2637	0.0010785	1.277	1.32832e-08	1
SPO0752		phenylacetic acid degradation protein, putative	18.1046	0.000730934	2.085	7.30267e-18	1
SPO0753	paaK	phenylacetic acid degradation oxidoreductase PaaK	18.123	0.000890397	2.112	5.66812e-13	1
SPO0754	paaJ	phenylacetic acid degradation protein PaaJ	19.4177	0.00072027	2.327	1.92648e-23	1
SPO0755	paaI	phenylacetic acid degradation protein PaaI	14.6457	0.000772059	1.731	1.11315e-10	1
SPO0756	paaH	phenylacetic acid degradation protein PaaH	13.8109	0.00111323	1.604	5.02806e-07	1
SPO0757	paaG	phenylacetic acid degradation protein PaaG	8.1404	0.00103189	0.97	0.68529	1
SPO0758		beta-ketoadipyl CoA thiolase	11.7393	0.000592484	1.41	1.60443e-09	1
SPO0759		hypothetical protein	0.9693	0.884118	0.143	9.67801e-41	3
SPO0760		4-carboxymuconolactone decarboxylase domain/alkylhydroperoxidase AhpD family core domain protein	25.4434	0.000459415	2.97	1.60128e-30	1
SPO0761		cyclase family protein	10.684	0.00104764	1.281	1.00396e-05	1
SPO0762		transcriptional regulator, GntR family	27.5654	0.000619804	3.103	4.82995e-25	1
SPO0763		glutamine amidotransferase, class I	34.3648	0.000564539	4.028	2.68144e-14	1
SPO0764		cytochrome P450 family protein	52.7073	0.000982284	5.906	4.00627e-16	1
SPO0765		glutamine synthetase family protein	29.7393	0.000632966	3.429	6.96385e-17	1
SPO0766		iron-sulfur cluster-binding protein	23.0934	0.000390396	2.78	3.85358e-17	1
SPO0767		methyltransferase, FkbM family	7.74722	0.000941366	0.896	0.00550108	1
SPO0768		transcriptional regulator, IclR family	3.39773	0.00194129	0.419	2.93884e-37	2
SPO0769		hypothetical protein	27.1597	0.000742301	3.063	5.24074e-17	1
SPO0770		hypothetical protein	40.7436	0.000697418	4.65	5.22336e-11	1
SPO0771		membrane protein	40.5873	0.000716661	4.649	3.205e-11	1
SPO0772		enoyl-CoA hydratase/isomerase/3-hydroxyacyl-CoA dehydrogenase	5.75281	0.00112167	0.687	2.0076e-08	1
SPO0773		acetyl-CoA acyltransferase/thiolase family protein	4.66854	0.00143158	0.57	1.70912e-16	1
SPO0774		acyl-CoA dehydrogenase family protein	7.57094	0.00102519	0.897	0.0873116	1
SPO0775		acyl-CoA dehydrogenase family protein	7.65079	0.000766202	0.941	0.32804	1
SPO0776		putative protein TIGR00369	10.7013	0.000869542	1.252	8.32094e-05	1
SPO0777		enoyl-CoA hydratase/isomerase family protein	8.7479	0.000619603	1.081	0.347787	1
SPO0778		long-chain-fatty-acid--CoA ligase, putative	11.2106	0.000533337	1.379	1.05287e-05	1
SPO0779	rpe	ribulose-phosphate 3-epimerase	1.77449	0.0302344	0.224	2.78826e-59	2
SPO0780	phoC	phosphonate ABC transporter, ATP-binding protein	32.4054	0.000610287	3.712	2.01779e-13	1
SPO0781	phnD	phosphonate ABC transporter, periplasmic phosphonate-binding protein	18.6728	0.000693291	2.166	3.72499e-16	1
SPO0782	phoE	phosphonate ABC transporter, permease protein	38.3129	0.000549964	4.393	4.86904e-13	1
SPO0783	phnE	phosphonate ABC transporter, permease protein	35.6391	0.000495395	4.087	2.75552e-11	1
SPO0784		chloramphenicol acetyltransferase, putative	28.4543	0.000579727	3.262	7.47845e-20	1
SPO0785		2-dehydro-3-deoxygalactonokinase, putative	10.7365	0.000421451	1.29	2.23411e-06	1
SPO0786		thioesterase family protein	5.83313	0.00192168	0.678	4.7139e-14	1
SPO0787	gph-1	phosphoglycolate phosphatase	8.21554	0.000787825	0.95	0.146823	1
SPO0788		metallo-beta-lactamase family protein	22.7862	0.000589525	2.677	5.39087e-11	1
SPO0789		hypothetical protein	12.281	0.000532143	1.45	0.0013204	1
SPO0790		hypothetical protein	25.3487	0.000249839	3.135	1.4993e-09	1
SPO0791		M23/M37 peptidase/aminotransferase, class III	12.5305	0.000767284	1.456	8.12119e-33	1
SPO0792		6-phosphogluconate dehydrogenase domain protein	4.44304	0.0017353	0.539	4.39175e-21	1
SPO0793	cueR	Cu(I)-responsive transcriptional regulator	6.29781	0.00160461	0.748	0.0336724	1
SPO0794		copper-translocating P-type ATPase	2.81425	0.00766063	0.36	4.26898e-08	2
SPO0795		oxidoreductase, short chain dehydrogenase/reductase family	33.306	0.000272859	3.941	1.7789e-09	1
SPO0796		hypothetical protein	41.1998	0.000504008	4.747	3.34127e-12	1
SPO0797		bile acid transporter family protein	47.4514	0.000996507	5.403	6.78831e-20	1
SPO0798		monooxygenase domain protein	51.1494	0.00089496	5.847	1.32288e-21	1
SPO0799		transcriptional regulator, TetR family	29.514	0.000562116	3.478	1.07879e-10	1
SPO0800		choline sulfatase	28.5562	0.000613513	3.253	4.30097e-22	1
SPO0801	fadD	4-coumarate:CoA ligase	19.5948	0.000737782	2.255	2.88697e-25	1
SPO0802	rpsA	ribosomal protein S1	0.652107	0.0759665	0.092	6.87006e-37	3
SPO0803		NUDIX domain protein	13.0688	0.00106799	1.464	4.31904e-11	1
SPO0804	ihfB	integration host factor, beta subunit	1.37473	0.155257	0.179	8.31027e-44	2
SPO0805		hypothetical protein	1.34243	0.247143	0.181	6.6447e-55	2
SPO0806	trpF	N-(5'phosphoribosyl)anthranilate isomerase	3.42996	0.00270888	0.419	2.50264e-43	1
SPO0807		hypothetical protein	13.3849	0.000427456	1.649	1.88045e-09	1
SPO0808	trpB	tryptophan synthase, beta subunit	2.11541	0.0156578	0.256	3.31188e-60	2
SPO0809		hypothetical protein	2.68688	0.00503539	0.33	3.10854e-39	2
SPO0810		6-aminohexanoate-dimer hydrolase, putative	2.27663	0.0101285	0.278	7.78227e-40	2
SPO0811	pth	peptidyl-tRNA hydrolase	2.46268	0.00768517	0.302	2.74337e-37	2
SPO0812	rplY	ribosomal protein L25	0.642844	0.0680134	0.093	1.31952e-49	3
SPO0813		L-lactate dehydrogenase, putative	9.72973	0.000900442	1.12	0.0747365	1
SPO0814		MaoC domain protein	16.7658	0.00086719	1.973	9.56859e-27	1
SPO0815	trpA	tryptophan synthase, alpha subunit	1.4938	0.100197	0.192	2.00155e-74	2
SPO0816		hypothetical protein	10.8974	0.00144135	1.305	0.0453178	1
SPO0817	ychF	GTP-binding protein YchF	1.38877	0.15918	0.182	7.83453e-59	2
SPO0818		MAPEG family protein	13.1491	0.000870415	1.551	3.00797e-20	1
SPO0819		amidohydrolase domain protein	23.4919	0.00085616	2.671	4.90842e-24	1
SPO0820		CAIB/BAIF family protein	7.5122	0.000995109	0.885	0.000367932	1
SPO0821		transcriptional regulator, MarR family	2.86141	0.00255319	0.348	3.08397e-33	2
SPO0822		branched-chain amino acid ABC transporter, ATP-binding protein	34.2837	0.000623162	3.997	5.20046e-18	1
SPO0823		branched-chain amino acid ABC transporter, ATP-binding protein	41.1004	0.000477021	4.881	1.73829e-13	1
SPO0824		branched-chain amino acid ABC transporter, permease protein	37.6608	0.000505918	4.492	1.38733e-13	1
SPO0825		branched-chain amino acid ABC transporter, periplasmic substrate-binding protein	21.4479	0.000690725	2.494	1.00027e-36	1
SPO0826		hypothetical protein	25.938	0.000570075	2.988	2.87123e-33	1
SPO0827		hypothetical protein	21.727	0.000759057	2.502	1.84269e-34	1
SPO0828		hypothetical protein	31.1878	0.000342296	3.741	2.14474e-10	1
SPO0829		hypothetical protein	24.2476	0.00067296	2.84	6.31095e-24	1
SPO0830		xanthine dehydrogenase family protein, small/large subunits	26.6187	0.000407376	3.16	7.88347e-12	1
SPO0831		xanthine dehydrogenase family protein, medium subunit	20.0642	0.000438741	2.292	1.14238e-13	1
SPO0832		transcriptional regulator, LysR family	18.6173	0.000708473	2.082	1.7753e-20	1
SPO0833		formate dehydrogenase, beta subunit	1.47252	0.291208	0.2	7.38071e-10	2
SPO0834		formate dehydrogenase, alpha subunit	1.04135	0.923072	0.151	1.81326e-11	2
SPO0835		cyclase, putative	3.78739	0.00445323	0.479	0.00023786	1
SPO0836		hypothetical protein	3.01603	0.0104388	0.383	1.51983e-08	1
SPO0837		hypothetical protein	3.5814	0.00404125	0.438	1.99787e-09	1
SPO0838		bacterial sugar transferase	1.07536	0.719152	0.148	4.3754e-33	3
SPO0839		exopolysaccharide biosynthesis domain protein	7.42857	0.000601574	0.876	0.286355	1
SPO0840		chain length determinant protein, putative	6.68586	0.00112211	0.809	0.000124412	1
SPO0841		polysaccharide biosynthesis protein	7.87623	0.000894176	0.935	0.399052	1
SPO0842		glycosyl transferase, group 1 family protein	7.5536	0.000667188	0.887	0.153213	1
SPO0843		glycosyl transferase, group 2 family protein	14.3224	0.000518697	1.673	3.22171e-08	1
SPO0844		hypothetical protein	11.7882	0.000779116	1.366	1.30824e-17	1
SPO0845		hypothetical protein	11.7032	0.000575985	1.36	1.66536e-09	1
SPO0846		phosphopantetheinyl transferase PptA, putative	25.8053	0.000275601	3.176	8.63142e-14	1
SPO0847		non-ribosomal peptide synthetase	20.4037	0.000425876	2.433	1.36543e-14	1
SPO0848		glycosyl transferase, group 2 family protein	25.1836	0.000486886	2.959	5.11691e-13	1
SPO0849		non-ribosomal peptide synthase	19.4117	0.000438074	2.292	1.80763e-14	1
SPO0850		hypothetical protein	27.5037	0.000575851	3.2	8.77529e-19	1
SPO0851		glycosyl transferase, WecB/TagA/CpsF family	11.2687	0.000394236	1.381	0.000194818	1
SPO0852		oxidoreductase, Gfo/Idh/MocA family	18.0856	0.000395587	2.179	1.8152e-14	1
SPO0853		glycosyl transferase, group 2 family protein	19.4502	0.000374931	2.4	7.63888e-10	1
SPO0854		glycosyl transferase, group 1 family protein	20.3165	0.000523456	2.449	3.08862e-20	1
SPO0855	xylB	xylulokinase	30.1855	0.000459222	3.488	4.46669e-18	1
SPO0856	xylA	xylose isomerase	15.4219	0.000676682	1.791	1.88811e-19	1
SPO0857	galM	aldose 1-epimerase	19.0111	0.000586508	2.292	3.61632e-15	1
SPO0858		methylamine utilization protein MauG, putative	26.3514	0.000513897	3.094	2.98217e-11	1
SPO0859		FG-GAP repeat domain protein	24.4487	0.000557636	2.816	9.38458e-26	1
SPO0860		xylose repressor, putative	18.3185	0.000490203	2.086	2.5511e-21	1
SPO0861	xylF	xylose ABC transporter, periplasmic xylose-binding protein	2.78985	0.0027557	0.342	4.99451e-12	1
SPO0862	xylH	xylose ABC transporter, permease protein	6.205	0.00127194	0.706	0.000256303	1
SPO0863	xylG	xylose ABC transporter, ATP-binding protein	4.29731	0.00320376	0.492	9.71612e-15	1
SPO0864		glucokinase, putative	5.30624	0.000504832	0.654	4.37563e-09	1
SPO0865		oxidoreductase, Gfo/Idh/MocA family	5.95176	0.00110025	0.699	8.60616e-09	1
SPO0866		gamma-glutamyltranspeptidase, putative	7.68407	0.000641067	0.924	0.0522483	1
SPO0867		hypothetical protein	9.32223	0.000452481	1.116	0.0154904	1
SPO0868		outer membrane protein, OMP85 family	5.53857	0.000869207	0.663	5.94096e-17	1
SPO0869		hypothetical protein	40.2506	0.000884931	4.565	1.76749e-15	1
SPO0870		transcriptional regulator, LysR family	8.8781	0.00102438	1.011	0.801758	1
SPO0871		5-hydorxyisourate hydrolase	12.1187	0.00107792	1.359	1.81349e-06	1
SPO0872		uricase	14.8723	0.000731973	1.748	2.05866e-17	1
SPO0873	allA	Ureidoglycolate hydrolase	20.939	0.000561333	2.593	3.80657e-11	1
SPO0874		xanthine/uracil permease family protein	25.6	0.000622386	3.011	8.6838e-18	1
SPO0875	gap-2	glyceraldehyde-3-phosphate dehydrogenase, type I	7.06044	0.000976915	0.81	7.47343e-07	1
SPO0876		ureidoglycine aminohydrolase	10.7941	0.000793067	1.297	0.00608097	1
SPO0876a		hypothetical protein	6.5721	0.00168812	0.774	4.72167e-05	1
SPO0877		hypothetical protein	13.2295	0.00151671	1.46	8.6885e-07	1
SPO0878	gcvH-1	glycine cleavage system H protein	4.33463	0.00238777	0.507	3.47454e-19	1
SPO0879		acyl-CoA dehydrogenase family protein	1.41558	0.143012	0.181	1.28231e-49	2
SPO0880		hypothetical protein	2.93613	0.00417139	0.356	2.62958e-25	2
SPO0881		hypothetical protein	6.57886	0.00262361	0.763	0.00143655	1
SPO0882		hypothetical protein	4.72565	0.00496551	0.527	2.77678e-10	1
SPO0883		hypothetical protein	5.10501	0.00236959	0.575	1.06853e-14	1
SPO0884		hypothetical protein	12.673	0.00061865	1.481	4.25407e-12	1
SPO0885		hydrolase, alpha/beta fold family	21.9001	0.000708432	2.474	1.86979e-15	1
SPO0886	groES	chaperonin, 10 kDa	1.17792	0.499888	0.156	6.58636e-31	2
SPO0887	groEL	chaperonin, 60 kDa	1.19383	0.503746	0.159	8.69583e-27	2
SPO0888		acetyltransferase, GNAT family	1.08518	0.765582	0.151	6.89635e-48	3
SPO0889		hypothetical protein	10.5515	0.000482072	1.266	0.00158964	1
SPO0890		lipase, putative	4.07256	0.00183388	0.485	2.82406e-22	2
SPO0891		alkylphosphonate utilization protein PhnM, putative	5.35436	0.000858238	0.635	7.97839e-10	1
SPO0892	purK	phosphoribosylaminoimidazole carboxylase, ATPase subunit	2.5789	0.00525078	0.317	5.4529e-43	2
SPO0893	purE	phosphoribosylaminoimidazole carboxylase, catalytic subunit	2.5528	0.00437866	0.312	1.67787e-33	2
SPO0894		hypothetical protein	2.8505	0.0061023	0.338	9.51721e-43	2
SPO0895		heat shock protein, Hsp20 family	1.02238	0.930759	0.14	1.55208e-45	3
SPO0896		hypothetical protein	1.5037	0.121163	0.203	7.07502e-36	2
SPO0897		phenazine biosynthesis protein, PhzF family	2.41826	0.00733532	0.31	4.82821e-43	2
SPO0898		hypothetical protein	3.56207	0.00224292	0.429	1.21398e-39	2
SPO0899		hypothetical protein	12.3356	0.000840126	1.401	3.07079e-21	1
SPO0900	sat	sulfate adenylyltransferase	1.55173	0.088342	0.196	2.92148e-67	2
SPO0901		adenylate/guanylate cyclase	26.2149	0.000607545	3.067	1.45031e-16	1
SPO0902		hypothetical protein	4.87889	0.00112891	0.602	8.66745e-11	1
SPO0903	trxB	thioredoxin-disulfide reductase	1.46697	0.11027	0.192	6.67708e-70	2
SPO0904		leucine-responsive regulatory protein, putative	13.4498	0.000857655	1.477	3.04847e-09	1
SPO0905		hypothetical protein	3.83387	0.00192004	0.474	0.000785641	1
SPO0906		putative protein TIGR00726	10.1037	0.000426232	1.179	5.51342e-05	1
SPO0907		hypothetical protein	10.2036	0.00055367	1.212	0.0062334	1
SPO0908	lgt	prolipoprotein diacylglyceryl transferase	3.33793	0.0025104	0.402	2.34761e-39	1
SPO0909		hypothetical protein	0.868446	0.576579	0.124	3.7157e-39	3
SPO0910		hypothetical protein	2.22645	0.0114428	0.267	1.93624e-28	2
SPO0911	proC	pyrroline-5-carboxylate reductase	5.26116	0.000616528	0.638	1.17245e-18	1
SPO0912	csaA	chaperonin csaA	6.33721	0.00213068	0.713	1.03117e-07	1
SPO0913		D-isomer specific 2-hydroxyacid dehydrogenase family protein	6.51398	0.000922409	0.753	6.84455e-08	1
SPO0914	tdk	thymidine kinase	1.75363	0.0601991	0.224	3.06344e-60	2
SPO0915		hypothetical protein	4.06295	0.00373187	0.452	2.15696e-17	1
SPO0916		hypothetical protein	13.2839	0.000427941	1.566	5.66619e-12	1
SPO0917		glyoxalase family protein	35.7147	0.00163304	3.816	6.94177e-22	1
SPO0918	fabH-1	3-oxoacyl-[acyl-carrier-protein] synthase III	1.86034	0.0372793	0.235	1.52818e-42	2
SPO0919		transcriptional regulator, MarR family	2.17386	0.0165459	0.269	9.6528e-47	2
SPO0920		efflux transporter, RND family, MFP subunit	3.1245	0.00362424	0.385	1.68724e-27	1
SPO0921		transporter, AcrB/AcrD/AcrF family	4.43903	0.0019904	0.525	1.8666e-19	1
SPO0922		hypothetical protein	7.8542	0.000691173	0.94	0.249001	1
SPO0923	carB	carbamoyl-phosphate synthase, large subunit	1.36829	0.183513	0.181	8.28551e-65	2
SPO0924	pabB	para-aminobenzoate synthase component I	4.55873	0.00101116	0.565	1.18491e-26	1
SPO0925		hypothetical protein	9.79261	0.000421989	1.186	0.0134319	1
SPO0926	aspS	aspartyl-tRNA synthetase	1.47928	0.106365	0.191	2.20629e-54	2
SPO0927		hypothetical protein	2.16528	0.0108213	0.277	1.03343e-35	2
SPO0928		hypothetical protein	13.4123	0.000748267	1.538	1.32932e-15	1
SPO0929		type II DNA modification methyltransferase, putative	3.57247	0.00225965	0.428	5.70917e-26	1
SPO0930		hypothetical protein	13.4428	0.00116246	1.621	0.000514779	1
SPO0931		response regulator	12.937	0.000565898	1.555	9.32793e-08	1
SPO0932		methylmalonyl-CoA epimerase	1.19516	0.424952	0.163	3.37302e-59	2
SPO0933		hypothetical protein	1.33853	0.227015	0.177	3.59253e-66	2
SPO0934		hypothetical protein	5.68603	0.00103535	0.694	8.11334e-08	1
SPO0935		nitroreductase family protein	2.30824	0.0094414	0.301	5.83228e-37	2
SPO0936		hypothetical protein	29.2156	0.000524933	3.345	2.91429e-26	1
SPO0937		hypothetical protein	7.72159	0.000768687	0.885	0.0326282	1
SPO0938		hypothetical protein	6.53856	0.00156482	0.73	0.00152363	1
SPO0939		peptidase, M48 family	5.83707	0.00117341	0.676	1.90839e-15	1
SPO0940		hypothetical protein	8.07641	0.000519823	0.947	0.445879	1
SPO0941		hypothetical protein	17.017	0.00100798	1.949	6.45148e-11	1
SPO0942		hypothetical protein	32.1377	0.000537386	3.792	2.80968e-21	1
SPO0943		hypothetical protein	2.51678	0.0229481	0.307	8.86568e-12	1
SPO0944		RNA modification enzyme, MiaB-family	1.99066	0.0183406	0.245	9.93902e-56	2
SPO0945		AsmA family protein	5.40567	0.00115121	0.655	5.41748e-06	1
SPO0946	algC	phosphomannomutase/phosphoglucomutase	2.92532	0.00388024	0.347	3.3308e-37	2
SPO0947	kdsA	3-deoxy-8-phosphooctulonate synthase	2.26687	0.0110109	0.27	1.66448e-44	2
SPO0948	kpsE	capsular polysaccharide export inner-membrane protein, BexC/CtrB/KpsE family	3.62132	0.00262474	0.436	5.64403e-27	1
SPO0949	kpsT	capsular polysaccharide export ATP-binding protein	1.93236	0.0351951	0.241	5.78054e-48	2
SPO0950		uracil-DNA glycosylase, putative	21.1625	0.000609285	2.494	2.71426e-21	1
SPO0951		hypothetical protein	5.32627	0.000951761	0.638	1.41901e-20	1
SPO0952		hypothetical protein	17.87	0.000665667	2.067	7.77628e-28	1
SPO0953		hypothetical protein	1.69284	0.0959213	0.215	1.08822e-22	2
SPO0954		hypothetical protein	5.9501	0.00118727	0.707	6.24025e-09	1
SPO0955		amidohydrolase domain protein	8.87779	0.00107255	1.069	0.332222	1
SPO0956		hypothetical protein	1.3784	0.169434	0.183	1.93735e-56	2
SPO0957		ABC transporter, permease protein	9.71456	0.00104879	1.12	0.0123982	1
SPO0958		hypothetical protein	15.247	0.000572451	1.862	7.98962e-11	1
SPO0959		hypothetical protein	21.9554	0.000480697	2.556	2.84885e-36	1
SPO0960		transcriptional regulator, MerR family	22.162	0.000874292	2.593	5.43642e-23	1
SPO0961		hypothetical protein	12.6715	0.000413938	1.565	3.80872e-11	1
SPO0962	argD	acetylornithine aminotransferase	12.8575	0.000578266	1.505	2.99297e-18	1
SPO0963	argF	ornithine carbamoyltransferase	18.2761	0.000714025	2.118	6.671e-41	1
SPO0964	argC-1	N-acetyl-gamma-glutamyl-phosphate reductase	19.9923	0.00073279	2.247	3.61663e-19	1
SPO0965		acetyltransferase, GNAT family	31.7336	0.000287014	3.839	2.40758e-09	1
SPO0966	panE-1	2-dehydropantoate 2-reductase	26.9309	0.000270856	3.206	1.54466e-11	1
SPO0967		phosphate transporter family protein	1.57407	0.096211	0.203	1.71792e-38	2
SPO0968		hydrolase, NUDIX family	1.36441	0.245295	0.179	4.82872e-47	2
SPO0970	apqZ	aquaporin Z	1.93122	0.0425425	0.253	2.6065e-38	2
SPO0971		oxidoreductase, GMC family	13.3525	0.000743944	1.593	4.63952e-07	1
SPO0972	hrpB	ATP-dependent helicase HrpB	11.4086	0.000416698	1.36	2.17269e-05	1
SPO0973		LAO/AO transport system ATPase	4.45312	0.00137321	0.532	1.12735e-49	1
SPO0974	rpmB	ribosomal protein L28	0.63764	0.078079	0.096	1.12049e-47	3
SPO0975		hypothetical protein	1.44863	0.124355	0.19	6.60218e-58	2
SPO0976		hypothetical protein	2.11332	0.00930468	0.26	5.61253e-43	2
SPO0977		ornithine cyclodeaminase/mu-crystallin family protein	25.5274	0.000475401	3.049	6.10216e-12	1
SPO0978		CobB	17.6621	0.00061515	2.085	8.17145e-12	1
SPO0979		low molecular weight phosphotyrosine protein phosphatase	8.99519	0.000844629	1.028	0.555884	1
SPO0980		transcriptional regulator, LysR family	13.4091	0.000571407	1.662	0.00114119	1
SPO0981		histidinol dehydrogenase, putative	2.19524	0.0491324	0.301	4.05646e-06	1
SPO0982		hypothetical protein	20.2222	0.000826977	2.298	2.29271e-08	1
SPO0983	lepA	GTP-binding protein LepA	1.71751	0.0430179	0.214	1.2454e-58	2
SPO0984	znuB	zinc ABC transporter, permease protein	6.51326	0.000605346	0.762	0.00453555	1
SPO0985	znuC	zinc ABC transporter, ATP-binding protein	4.02942	0.00135336	0.478	2.024e-10	2
SPO0986	zur	zinc uptake regulation protein	3.35465	0.00201535	0.397	1.89e-17	1
SPO0987	znuA	zinc ABC transporter, periplasmic zinc-binding protein	7.02174	0.000888993	0.792	0.0476568	1
SPO0988		YeeE/YedE family protein	3.90335	0.00178758	0.483	1.82182e-33	1
SPO0989		transcriptional regulator SoxR	1.28574	0.293165	0.169	1.62544e-57	2
SPO0990	soxS	regulatory protein SoxS	8.3505	0.000912274	1.001	0.989079	1
SPO0991	soxV	sulfur oxidation V protein	40.2532	0.000473595	4.522	5.30352e-09	1
SPO0992	soxW	thioredoxin SoxW	12.6093	0.0011474	1.421	8.53772e-10	1
SPO0993	soxX	monoheme cytochrome c SoxX	10.0937	0.000831832	1.207	0.00969219	1
SPO0994	soxY	sulfur oxidation Y protein	11.7313	0.000368957	1.486	0.000282663	1
SPO0995	soxZ	sulfur oxidation Z protein	7.90871	0.00115961	0.928	0.492672	1
SPO0996	soxA	diheme cytochrome c SoxA	9.12202	0.000966113	1.089	0.2837	1
SPO0997	soxB	sulfur oxidation B protein	39.086	0.00073261	4.475	5.74387e-26	1
SPO0998	soxC	sulfur oxidation molybdopterin C protein	38.9735	0.000715791	4.464	7.52383e-12	1
SPO0999	soxD	diheme cytochrome c SoxD	34.0015	0.000562554	3.833	5.28228e-15	1
SPO1000	soxE	diheme cytochrome c SoxE	7.81209	0.00108291	0.931	0.0661554	1
SPO1001	soxF	sulfur oxidation F protein	13.6038	0.000757363	1.598	1.02191e-20	1
SPO1002		transcriptional regulator, AraC family	7.83625	0.000823592	0.94	0.108487	1
SPO1003	clpP	ATP-dependent Clp protease, proteolytic subunit ClpP	1.26913	0.285313	0.166	1.95367e-69	2
SPO1004	clpX	ATP-dependent Clp protease, ATP-binding subunit ClpX	1.47049	0.114953	0.186	2.3294e-74	2
SPO1005		endoribonuclease L-PSP family protein	4.72626	0.00172005	0.552	1.582e-37	1
SPO1006		NADH dehydrogenase subunit, putative	1.28416	0.269317	0.169	4.16958e-66	2
SPO1007		hypothetical protein	2.2041	0.00873229	0.275	8.63664e-43	2
SPO1008		hypothetical protein	3.92052	0.00151975	0.461	4.85287e-23	1
SPO1009	aat	leucyl/phenylalanyl-tRNA--protein transferase	8.4922	0.000460587	1.026	0.622933	1
SPO1010	accC	acetyl-CoA carboxylase, biotin carboxylase	1.74815	0.0365762	0.222	1.10146e-67	2
SPO1011	accB	acetyl-CoA carboxylase, biotin carboxyl carrier protein	1.32427	0.157946	0.18	2.22183e-54	2
SPO1012		transcriptional regulator, LuxR family	12.182	0.000936512	1.365	8.5169e-10	1
SPO1013		thiolase family protein	24.8542	0.000550851	2.928	1.86289e-12	1
SPO1014		AMP-binding enzyme	26.1002	0.000581935	3.063	1.21956e-12	1
SPO1015		3-hydroxybutyrate dehydrogenase, putative	35.8293	0.000493524	4.099	1.8528e-08	1
SPO1016		hypothetical protein	24.3717	0.000548003	2.832	4.94963e-17	1
SPO1017		branched-chain amino acid ABC transporter, ATP-binding protein	4.16711	0.00299357	0.502	3.25941e-11	1
SPO1018		branched-chain amino acid ABC transporter, ATP-binding protein	9.04205	0.0016561	1.051	0.695038	1
SPO1019		branched-chain amino acid ABC transporter, permease protein	8.64018	0.00192844	0.986	0.911045	1
SPO1020		branched-chain amino acid ABC transporter, permease protein	9.43028	0.00154968	1.098	0.46594	1
SPO1021		branched-chain amino acid ABC transporter, periplasmic substrate-binding protein	4.56342	0.00220112	0.543	2.27756e-08	1
SPO1022		transcriptional regulator, putative	6.65138	0.000834463	0.777	4.73175e-05	1
SPO1023		response regulator	10.4725	0.0011305	1.146	0.116063	1
SPO1024		hypothetical protein	9.73752	0.000567218	1.232	0.00989146	1
SPO1025		sensor histidine kinase	20.7486	0.000621637	2.406	1.62201e-22	1
SPO1026		hypothetical protein	19.8674	0.000445091	2.318	1.72268e-15	1
SPO1027		putative protein TIGR01244	1.92824	0.0218442	0.241	1.1e-47	2
SPO1028		YeeE/YedE family protein	13.6741	0.000411611	1.654	1.77754e-08	1
SPO1029		YeeE/YedE family protein	13.4103	0.000657701	1.627	1.22766e-09	1
SPO1030		metallo-beta-lactamase family protein	11.2442	0.000741754	1.331	3.20626e-05	1
SPO1031		hypothetical protein	21.2061	0.00105463	2.448	3.72757e-23	1
SPO1032		hypothetical protein	3.93048	0.00203959	0.463	3.15051e-20	1
SPO1033		hypothetical protein	1.01688	0.935962	0.14	4.15991e-46	3
SPO1034		hypothetical protein	3.55724	0.00348363	0.413	4.80199e-35	1
SPO1036		site-specific recombinase, phage integrase family	6.37102	0.00201899	0.725	2.26057e-09	1
SPO1037		hypothetical protein	4.56057	0.00569217	0.507	7.95508e-15	1
SPO1038		hypothetical protein	52.9674	0.00154701	5.293	8.25153e-26	1
SPO1039		hypothetical protein	53.1094	0.0010844	5.876	1.60364e-15	1
SPO1040		hypothetical protein	42.3532	0.000874365	4.862	2.56933e-12	1
SPO1041		hypothetical protein	39.5703	0.0019864	4.386	2.54055e-22	1
SPO1042		hypothetical protein	50.3546	0.00138643	5.351	2.8729e-20	1
SPO1043		hypothetical protein	48.9427	0.00122188	5.066	2.28761e-34	1
SPO1044		hypothetical protein	64.2144	0.000786971	7.001	1.72567e-13	1
SPO1044a		hypothetical protein	4.46842	0.00381323	0.502	2.25929e-17	1
SPO1045		hypothetical protein	2.62924	0.0188993	0.282	8.77268e-32	1
SPO1046		hypothetical protein	2.75734	0.0283029	0.284	3.08521e-16	1
SPO1047		RNA-dependent DNA polymerase, putative	2.86095	0.018715	0.312	2.62548e-25	1
SPO1048		hypothetical protein	11.2627	0.00193114	1.232	0.00441428	1
SPO1049		DNA methylase, C-5 cytosine-specific family	4.19315	0.00500689	0.467	1.07271e-19	1
SPO1050		site-specific recombinase, phage integrase family	27.8738	0.00125697	3.129	3.82017e-27	1
SPO1051		hypothetical protein	75.8631	0.00133489	8.436	3.78704e-14	1
SPO1052		hypothetical protein	73.8148	0.00112932	8.628	2.74073e-09	1
SPO1053		hypothetical protein	10.2054	0.000929644	1.167	0.000601905	1
SPO1054		hypothetical protein	64.3025	0.00180602	6.978	7.00667e-16	1
SPO1055		hypothetical protein	49.6776	0.000627291	5.774	1.39549e-09	1
SPO1056		hypothetical protein	44.4309	0.000650604	5.129	1.25162e-09	1
SPO1057		transcriptional regulator, AraC family	29.9694	0.000741573	3.431	1.05442e-14	1
SPO1058		acyltransferase, HtrB family	7.13737	0.00145739	0.8	0.00675828	1
SPO1059		serine/threonine protein kinase	30.5687	0.000790827	3.495	1.15197e-19	1
SPO1060		hypotheticalprotein	54.2719	0.000837247	6.319	5.69282e-12	1
SPO1061		LysMdomainprotein	48.1015	0.00114737	5.296	2.08412e-27	1
SPO1062		LysMdomainprotein	34.969	0.00119268	3.923	1.34668e-22	1
SPO1063		hypothetical protein	33.5011	0.000500433	3.877	3.08378e-11	1
SPO1064		serine/threonine protein phosphatase, putative	23.6533	0.0010091	2.69	1.98615e-25	1
SPO1065		hypothetical protein	25.269	0.00055113	2.966	3.2013e-12	1
SPO1066		hypothetical protein	5.83426	0.00130255	0.672	4.98614e-08	1
SPO1067		hypothetical protein	2.60967	0.00345127	0.326	6.00068e-33	2
SPO1068		hypothetical protein	24.6379	0.000656704	2.85	9.5403e-16	1
SPO1069		hypothetical protein	18.7825	0.000878346	2.149	3.25118e-28	1
SPO1070		hypothetical protein	8.77926	0.000583285	1.035	0.28003	1
SPO1071		glutamine amidotransferase, class-I	4.76692	0.00141525	0.564	1.43594e-18	1
SPO1072		putative protein TIGR01033	1.11208	0.596223	0.15	1.65304e-57	3
SPO1073		bordetella uptake gene family protein	45.166	0.000750545	5.132	2.47657e-10	1
SPO1074		hypothetical protein	34.9661	0.000486419	4.286	3.52346e-08	1
SPO1075		hypothetical protein	38.6016	0.000490997	4.486	4.26839e-10	1
SPO1076		trkA-C domain protein	12.3593	0.000674966	1.427	7.11038e-18	1
SPO1077		nitroreductase family protein	15.0876	0.000892791	1.69	1.37284e-19	1
SPO1078		transcriptional regulator, LysR family	24.9642	0.000331376	3.052	3.25855e-10	1
SPO1079		L-lysine exporter, putative	33.9771	0.000414302	4.113	1.05346e-09	1
SPO1080		hypothetical protein	13.2679	0.000717305	1.537	1.30347e-23	1
SPO1081		hypothetical protein	27.421	0.00106125	2.94	9.92127e-28	1
SPO1082	betI	HTH-type transcriptional regulator BetI	7.83559	0.00100105	0.919	0.100619	1
SPO1083	betC	choline sulfatase sulfatase	15.1697	0.000669304	1.744	2.32191e-33	1
SPO1084		hypothetical protein	11.0015	0.00145731	1.215	0.00268284	1
SPO1085		hypothetical protein	9.52722	0.000689172	1.113	0.00702442	1
SPO1086		transcriptional regulator, TetR family	9.05863	0.00093243	1.05	0.253025	1
SPO1087		Choline transporter	0.971747	0.905029	0.13	5.85001e-63	3
SPO1088	betA	choline dehydrogenase	1.28519	0.295949	0.168	2.16523e-64	2
SPO1089		hypothetical protein	1.22283	0.418134	0.156	3.5306e-75	2
SPO1090		DNA-binding protein, putative	25.3433	0.000725686	2.938	2.71007e-14	1
SPO1091		YCII-related domain protein	47.2562	0.000814704	5.279	5.94784e-09	1
SPO1092		transcriptional regulator, LysR family	33.7396	0.000563068	3.957	1.03041e-11	1
SPO1093		drug resistance transporter, Bcr/CflA family	17.6048	0.00066731	2.049	3.63242e-27	1
SPO1094	pccB	propionyl-CoA carboxylase, beta subunit	3.25236	0.00122105	0.443	2.33133e-05	1
SPO1094a		hypothetical protein	5.76338	0.00310275	0.636	0.0214498	1
SPO1095		hypothetical protein	8.79771	0.000562548	1.022	0.85794	1
SPO1096		lipoprotein, putative	0.707072	0.174438	0.106	6.26417e-34	3
SPO1097		hypothetical protein	3.40261	0.00242075	0.426	1.82576e-23	1
SPO1098		hypothetical protein	19.9222	0.000712906	2.239	1.91294e-21	1
SPO1099		hypothetical protein	1.51228	0.113527	0.198	4.91764e-41	2
SPO1100		lipoprotein, putative	0.653374	0.0863708	0.1	1.20644e-26	3
SPO1101	pccA	propionyl-CoA carboxylase, alpha subunit	5.36888	0.00115938	0.626	3.29689e-06	1
SPO1102		lipoprotein, putative	8.24515	0.000574642	0.964	0.712359	1
SPO1103		hypothetical protein	4.45651	0.00185684	0.548	1.60053e-16	1
SPO1104		hypothetical protein	10.5765	0.000552158	1.231	0.0540583	1
SPO1105		methylmalonyl-CoA mutase	3.56004	0.00380014	0.425	6.15816e-05	1
SPO1106		hypothetical protein	22.0289	0.000353936	2.625	6.74528e-07	1
SPO1107		phosphinothricin N-acetyltransferase, putative	27.4974	0.000355192	3.314	1.55702e-13	1
SPO1108		DnaJ-like protein DjlA, putative	4.65943	0.00160616	0.552	6.49968e-31	1
SPO1109		endonuclease/exonuclease/phosphatase family protein	11.295	0.000694052	1.319	2.55857e-10	1
SPO1110		transcriptional regulator, LysR family	15.8668	0.000995319	1.756	1.19738e-14	1
SPO1111		hypothetical protein	6.77254	0.000888014	0.778	0.0992497	1
SPO1112		TRAP transporter, periplasmic protein	2.06	0.0205295	0.279	6.01564e-14	1
SPO1113		TRAP transporter, transmembrane protein, putative	2.29716	0.0140792	0.306	8.16888e-15	1
SPO1114		TRAP dicarboxylate transporter, DctM subunit	3.47864	0.00359824	0.441	1.66004e-13	1
SPO1115		hypothetical protein	4.09099	0.00218821	0.518	4.23402e-13	1
SPO1116		hypothetical protein	1.90452	0.0441134	0.228	2.70335e-38	1
SPO1117		phosphatase, Ppx/GppA family	4.49118	0.00112035	0.534	2.74508e-33	1
SPO1118		hypothetical protein	3.81561	0.00196925	0.453	5.50366e-32	2
SPO1119		membrane protein	5.28557	0.0015306	0.61	5.26451e-15	1
SPO1120		hypothetical protein	25.916	0.000602094	2.925	2.42347e-23	1
SPO1121	proS	prolyl-tRNA synthetase	1.52667	0.0868859	0.191	6.46039e-59	2
SPO1122		hypothetical protein	17.3273	0.000568271	2.049	4.09016e-14	1
SPO1123	lolE	lipoprotein releasing system transmembrane protein LolE	9.05357	0.000611849	1.041	0.483522	1
SPO1124	lolD	lipoprotein releasing system ATP-binding protein	9.79461	0.000867043	1.102	0.117244	1
SPO1125		hypothetical protein	24.357	0.000545934	2.761	1.35426e-19	1
SPO1126		cytochrome c family protein	39.626	0.000466806	4.68	2.77835e-18	1
SPO1127		cytochrome c family protein	6.15916	0.00103713	0.719	8.62842e-05	1
SPO1128		hypothetical protein	17.815	0.000560194	2.09	2.57929e-15	1
SPO1129		hypothetical protein	19.0893	0.000871601	2.211	1.55493e-32	1
SPO1130		thioesterase family protein	27.591	0.000275084	3.294	1.20762e-17	1
SPO1131		glycine betaine/proline ABC transporter, periplasmic substrate-binding protein	2.87099	0.004142	0.352	4.91388e-36	2
SPO1132		glycine betaine/proline ABC transporter, ATP-binding protein	7.10416	0.000759513	0.847	0.00367725	1
SPO1133		glycine betaine/proline ABC transporter, permease protein	13.2329	0.000572633	1.544	1.03203e-23	1
SPO1134		NnrU family protein	21.8471	0.000571896	2.595	1.51123e-12	1
SPO1135		hypothetical protein	3.18291	0.00282083	0.387	6.21074e-43	2
SPO1136	atf	Diaminobutyric acid transaminase	26.4174	0.000878518	2.978	2.08677e-36	1
SPO1137	ssd	Aspartate-semialdehyde dehydrogenase	38.5417	0.000597201	4.461	1.5228e-09	1
SPO1138	asnC	asnC transcriptional regulator	39.7057	0.000563277	4.588	4.45238e-14	1
SPO1139	eutE	ectoine utilization protein EutE	22.686	0.000695701	2.624	4.90707e-28	1
SPO1140	eutD	Ectoine hydrolase	23.9554	0.000756063	2.728	4.13217e-17	1
SPO1141	eutC	ornithine cyclodeaminase/mu-crystallin family protein	24.448	0.000842483	2.793	3.51152e-20	1
SPO1142		threonine dehydratase, putative	48.7737	0.000747714	5.427	5.00693e-18	1
SPO1143	eutA	Ectoine utilization protein EutA	46.8982	0.000472003	5.529	1.27376e-10	1
SPO1144		universal stress protein family protein	34.1048	0.000522085	4.038	2.38711e-07	1
SPO1145	uehC	Ectoine/5-hydroxyectoine TRAP transporter, periplasmic binding protein	36.7131	0.000995782	4.009	2.43607e-19	1
SPO1146	uehB	Ectoine/5-hydroxyectoine TRAP transporter, small integral membrane protein	48.486	0.000844722	5.493	3.73411e-19	1
SPO1147	uehA	Ectoine/5-hydroxyectoine TRAP transporter, large integral membrane protein	29.7137	0.00124846	3.183	5.81954e-26	1
SPO1148	enuR	Ecotine/5-hydroxyectoine transcriptional regulator	13.8577	0.000884577	1.599	1.73373e-23	1
SPO1150		RNA methyltransferase, TrmH family, group 3	3.62711	0.00166826	0.441	2.97099e-31	1
SPO1151		hypothetical protein	1.27106	0.423619	0.17	2.07781e-26	2
SPO1152		twin-arginine translocation pathway signal sequence domain protein, putative	3.61095	0.00262249	0.439	3.85221e-31	1
SPO1153		CoA-binding domain protein	3.41549	0.00241623	0.421	3.17601e-22	1
SPO1154		lipoprotein, putative	4.06083	0.00227585	0.476	2.71728e-48	1
SPO1155		phosphoribosyl-ATP pyrophosphohydrolase	2.62758	0.00510379	0.334	3.02744e-56	2
SPO1156	hisF	imidazoleglycerol phosphate synthase, cyclase subunit	2.08177	0.0130491	0.261	3.82052e-70	2
SPO1157		hypothetical protein	3.39557	0.00271172	0.413	1.43099e-44	2
SPO1158	hisA	phosphoribosylformimino-5-aminoimidazole carboxamide ribotide isomerase	2.08941	0.0112819	0.265	3.53138e-70	2
SPO1159		hypothetical protein	1.54093	0.0792739	0.195	2.24632e-47	2
SPO1160		hypothetical protein	13.1899	0.00092925	1.497	3.52228e-11	1
SPO1161		transcriptional regulator, AraC family	12.0247	0.000703089	1.425	8.92192e-10	1
SPO1162	hisH	imidazole glycerol phosphate synthase, glutamine amidotransferase subunit	2.0729	0.0172456	0.256	9.27749e-43	2
SPO1163	hisB	imidazoleglycerol-phosphate dehydratase	1.72309	0.043392	0.216	2.45919e-51	2
SPO1164		hypothetical protein	6.02995	0.00191212	0.67	1.64251e-07	1
SPO1165		hypothetical protein	4.9426	0.00127396	0.615	3.19227e-11	1
SPO1166		aminotransferase, class III family	1.73761	0.0348849	0.223	1.24673e-67	2
SPO1168		hypothetical protein	39.9484	0.00121269	4.284	4.89234e-26	1
SPO1171	pyc	pyruvate carboxylase	2.98143	0.00544667	0.369	7.28375e-40	1
SPO1172		FMN-dependent alpha-hydroxy acid dehydrogenase family protein	4.59549	0.00155783	0.55	3.31362e-15	1
SPO1173		diguanylate cyclase, putative	31.2405	0.000769859	3.637	6.73557e-24	1
SPO1174		DNA helicase II, putative	4.24581	0.00189924	0.494	6.94276e-18	1
SPO1175		hypothetical protein	17.3291	0.000825979	1.938	1.01914e-16	1
SPO1176		Ser/Thr protein phosphatase family protein	5.61581	0.00212747	0.643	1.56538e-08	1
SPO1177		hypothetical protein	0.56538	0.0338811	0.084	6.38911e-32	3
SPO1178		MraZ, putative	1.58781	0.0909984	0.208	1.44256e-30	2
SPO1179	mraW	S-adenosyl-methyltransferase MraW	6.33872	0.00107793	0.74	0.000142343	1
SPO1180		hypothetical protein	6.36898	0.00123146	0.72	0.00166377	1
SPO1181		penicillin-binding protein	6.56117	0.000932376	0.768	0.000754663	1
SPO1182	murE	UDP-N-acetylmuramoylalanyl-D-glutamate-2, 6-diaminopimelate ligase	5.22823	0.000860347	0.633	4.05838e-16	1
SPO1183	murF	UDP-N-acetylmuramoyl-tripeptide--D-alanyl-D- alanine ligase	6.63582	0.000611724	0.794	4.57336e-05	1
SPO1184	mraY	phospho-N-acetylmuramoyl-pentapeptide- transferase	2.89491	0.00458868	0.344	5.86952e-37	2
SPO1185		hypothetical protein	5.21772	0.00416375	0.566	1.0238e-09	1
SPO1186		TPR domain protein	6.82318	0.00438149	0.714	0.00326056	1
SPO1187	murD	UDP-N-acetylmuramoylalanine--D-glutamate ligase	10.1197	0.000560457	1.17	0.000188197	1
SPO1188		putative protein TIGR00275	6.5524	0.00105291	0.767	1.20341e-10	1
SPO1189		hypothetical protein	21.7888	0.00044753	2.665	5.75932e-09	1
SPO1190		transcriptional regulator family protein	8.8437	0.00157699	1.028	0.656167	1
SPO1191	gst	glutathione S-transferase	17.1257	0.000698182	2.008	1.7222e-13	1
SPO1192		hypothetical protein	16.2781	0.000758714	1.992	1.97899e-13	1
SPO1193		4-oxalocrotonate tautomerase family protein	28.7506	0.00113483	3.269	6.08316e-16	1
SPO1194		cell division protein FtsW	3.02246	0.00424328	0.361	2.32632e-21	2
SPO1195		UDP-N-acetylglucosamine--N-acetylmuramyl- (pentapeptide) pyrophosphoryl-undecaprenol N-acetylglucosamine transferase, putative	4.30595	0.0011761	0.52	9.63015e-12	2
SPO1196	murC	UDP-N-acetylmuramate--alanine ligase	3.52655	0.00201702	0.421	2.76414e-20	2
SPO1197		amino acid permease	5.42641	0.000728148	0.653	1.85537e-14	1
SPO1198		hypothetical protein	6.93128	0.000976293	0.817	0.00212365	1
SPO1199		hypothetical protein	18.7474	0.000579362	2.171	3.14583e-09	1
SPO1200	murB	UDP-N-acetylenolpyruvoylglucosamine reductase	6.85896	0.00105975	0.78	4.44324e-06	1
SPO1201	ddlB	D-alanine--D-alanine ligase	1.37865	0.159306	0.176	1.34206e-36	2
SPO1202		cell division protein ftsQ	13.4924	0.000488613	1.583	3.33193e-13	1
SPO1203	ftsA	cell division protein FtsA	12.5961	0.000763251	1.452	2.51649e-09	1
SPO1204	ftsZ	cell division protein FtsZ	1.67731	0.0370647	0.219	1.12791e-27	2
SPO1205	lpxC	UDP-3-0-acyl N-acetylglucosamine deacetylase	0.77214	0.257099	0.107	2.06763e-27	3
SPO1206		competence lipoprotein ComL, putative	1.4247	0.11284	0.175	2.85386e-40	2
SPO1207	recN	DNA repair protein RecN	4.85169	0.000592978	0.583	9.81195e-10	2
SPO1208		voltage-gated chloride channel family protein	8.98408	0.000735897	1.044	0.429915	1
SPO1209		MlrC domain protein	19.2412	0.000839418	2.19	1.28135e-25	1
SPO1210		oligopeptide ABC transporter, periplasmic oligopeptide-binding protein	3.64231	0.00413178	0.435	5.17338e-14	1
SPO1211		oligopeptide ABC transporter, permease protein	29.6198	0.00111198	3.367	7.34354e-15	1
SPO1212		oligopeptide ABC transporter, permease protein	26.8159	0.000890902	3.099	7.37254e-31	1
SPO1213		oligopeptide ABC transporter, ATP-binding protein	25.0284	0.000816884	2.897	1.59379e-21	1
SPO1214		hippurate hydrolase	20.8906	0.000571805	2.498	2.0948e-26	1
SPO1215		peptidase, M20/M25/M40 family	26.2814	0.000795386	3.008	5.1594e-18	1
SPO1216		hypothetical protein	27.7557	0.00153699	3.039	1.87715e-24	1
SPO1217		DNA-binding protein, putative	5.2322	0.00255161	0.597	5.89098e-13	1
SPO1218		site-specific recombinase, phage integrase family	40.2357	0.00239271	4.384	2.98541e-23	1
SPO1219		site-specific recombinase, phage integrase family	20.9789	0.00248477	2.276	4.6336e-15	1
SPO1220		hypothetical protein	3.17016	0.0165666	0.337	2.04742e-14	1
SPO1221		hypothetical protein	4.17585	0.0105919	0.451	1.60355e-14	1
SPO1222		site-specific recombinase, resolvase family	20.5115	0.0020164	2.183	4.18588e-15	1
SPO1223		hypothetical protein	73.6636	0.0013971	7.804	3.9454e-23	1
SPO1224		hypothetical protein	49.0494	0.000887503	5.502	1.82523e-15	1
SPO1225		hypothetical protein	50.8875	0.000993037	5.77	4.30092e-16	1
SPO1226		lipoprotein, putative	9.00039	0.00629796	0.92	0.521078	1
SPO1226a		hypothetical protein	9.8148	0.00744182	0.977	0.886078	1
SPO1227		hypothetical protein	23.0434	0.00178527	2.378	7.83662e-12	1
SPO1228		hypothetical protein	44.2192	0.0011411	4.733	9.92945e-33	1
SPO1229		hypothetical protein	18.3503	0.00501328	1.857	0.000216739	1
SPO1230		hypothetical protein	45.2701	0.00102316	4.894	5.08149e-18	1
SPO1231		hypothetical protein	49.9229	0.00113074	5.446	2.15746e-18	1
SPO1232		DNA-binding protein, H-NS family	18.4156	0.00141889	2.08	1.49696e-09	1
SPO1233		hypothetical protein	12.943	0.00324357	1.35	0.00475208	1
SPO1234		hypothetical protein	3.80919	0.00716233	0.418	5.89522e-18	1
SPO1235		hypothetical protein	8.60324	0.00420843	0.885	0.273075	1
SPO1236		hypothetical protein	27.5345	0.0040292	2.811	1.5368e-11	1
SPO1237		hypothetical protein	8.3143	0.00453857	0.861	0.160729	1
SPO1239	pcm-1	protein-L-isoaspartate O-methyltransferase	1.51071	0.084773	0.198	3.03567e-54	2
SPO1240		type I secretion outer membrane protein, TolC family	1.63688	0.0404066	0.211	6.97739e-60	2
SPO1241		hypothetical protein	1.7355	0.0418027	0.22	3.55198e-69	2
SPO1242	cobQ	cobyric acid synthase CobQ	2.49019	0.00762214	0.322	7.00532e-42	2
SPO1243		hypothetical protein	0.691311	0.209172	0.101	2.22957e-48	3
SPO1244	efp	translation elongation factor P	1.04074	0.851189	0.141	1.2537e-50	3
SPO1245		ABC transporter, permease protein	15.2871	0.000625967	1.782	2.30693e-23	1
SPO1246		aminomethyl transferase family protein	3.98242	0.00319166	0.479	4.04069e-17	1
SPO1247		glycosyl transferase, group 2 family protein	6.77869	0.000780472	0.823	0.000394715	1
SPO1249		paraquat-inducible protein, putative	8.89137	0.000682885	1.045	0.324729	1
SPO1250		lipoprotein, putative	11.1332	0.000461078	1.29	2.17405e-06	1
SPO1251		hypothetical protein	10.5492	0.000872316	1.259	5.1144e-08	1
SPO1252		hypothetical protein	2.64887	0.00773545	0.328	9.76849e-29	1
SPO1252a		Transcriptional regulator	0.692404	0.207864	0.105	2.44442e-41	3
SPO1253	parE	DNA topoisomerase IV, B subunit	3.44426	0.00318061	0.404	1.19952e-22	1
SPO1254		hypothetical protein	19.0188	0.00148404	2.168	5.89887e-15	1
SPO1255		alkylhydroperoxidase AhpD family core domain protein	16.3648	0.000908626	1.837	4.66107e-22	1
SPO1256	ppk2	polyphosphate kinase 2	13.7491	0.00117088	1.546	3.21855e-16	1
SPO1257		glutathione S-transferase family protein	5.4152	0.00100478	0.659	5.79746e-12	1
SPO1258		hydrolase, alpha/beta fold family	9.55755	0.000518207	1.127	0.0427324	1
SPO1259		hypothetical protein	4.72501	0.00128964	0.549	2.45867e-16	1
SPO1260		MATE efflux family protein	6.68198	0.000780575	0.787	5.92764e-06	1
SPO1261		transcriptional regulator, MarR family	29.4869	0.000627043	3.503	9.03663e-25	1
SPO1262		hypothetical protein	30.9347	0.000700409	3.561	3.65891e-21	1
SPO1263		hypothetical protein	3.3655	0.00355027	0.394	1.19368e-45	1
SPO1264	aspC-2	aspartate aminotransferase	2.96944	0.00438148	0.362	1.12856e-60	2
SPO1265		DNA-binding protein, putative	1.64269	0.0492447	0.209	1.93075e-67	2
SPO1266		TPR repeat family protein	1.70053	0.0632664	0.212	9.13942e-49	2
SPO1267		transcriptional regulator, MarR family	2.50703	0.00564824	0.312	5.06363e-34	1
SPO1268		lipoprotein, putative	15.8885	0.000428734	1.977	6.03748e-09	1
SPO1269		hypothetical protein	9.00579	0.000612196	1.129	0.221256	1
SPO1270		lactoylglutathione lyase, putative	2.87892	0.0066886	0.355	8.61573e-20	1
SPO1271		hypothetical protein	4.28966	0.00197291	0.504	8.03082e-16	1
SPO1272		hypothetical protein	1.38105	0.186198	0.175	9.36007e-51	2
SPO1273	thyX	thymidylate synthase, flavin-dependent	3.47432	0.002979	0.413	1.47268e-18	1
SPO1274		hypothetical protein	8.34994	0.00123261	0.946	0.258264	1
SPO1275		cold shock family protein	0.950955	0.870492	0.133	1.95671e-26	2
SPO1276		ArsC family protein	5.26021	0.00206198	0.61	6.34309e-12	1
SPO1277		hypothetical protein	2.37217	0.0123995	0.296	1.18582e-38	1
SPO1278		hypothetical protein	7.90796	0.00144367	0.901	0.0934301	1
SPO1279		hypothetical protein	21.0588	0.000440378	2.435	1.35593e-21	1
SPO1280		hypothetical protein	15.339	0.000783787	1.816	8.67393e-14	1
SPO1281		hypothetical protein	2.23634	0.00862807	0.288	6.75719e-20	2
SPO1282	thrS	threonyl-tRNA synthetase	2.08164	0.0138535	0.259	3.27588e-54	2
SPO1283		hypothetical protein	19.4862	0.000757986	2.246	2.17648e-20	1
SPO1284		transcriptional regulator, ArsR family	33.6289	0.00122954	3.859	5.43642e-23	1
SPO1285		hypothetical protein	16.0887	0.000825353	1.832	4.221e-25	1
SPO1286		hypothetical protein	23.8746	0.000505606	2.741	2.18248e-14	1
SPO1287		glyoxalase family protein	37.2624	0.000760638	4.225	3.64502e-16	1
SPO1288		hypothetical protein	31.808	0.000572127	3.743	1.09175e-11	1
SPO1289		hydrolase, alpha/beta fold family	9.03422	0.000551523	1.074	0.14132	1
SPO1290		hypothetical protein	6.52496	0.000828259	0.772	6.10212e-06	1
SPO1291	phaZ	polyhydroxyalkanoate depolymerase, intracellular	3.34064	0.00377731	0.386	1.10622e-36	1
SPO1292	phaC	poly(3-hydroxyalkanoate) polymerase	1.60826	0.0869692	0.202	1.2009e-63	2
SPO1293	phaP	phasin, PhaP	0.49897	0.0353285	0.077	5.07229e-47	3
SPO1294		polyhydroxyalkanoate synthesis repressor PhaR	2.13463	0.0167249	0.259	4.62654e-60	2
SPO1295		aminotransferase, DegT/DnrJ/EryC1/StrS family	10.1775	0.00066954	1.012	0.969088	1
SPO1298		oxidoreductase, aldo/keto reductase family protein	38.2297	0.00134106	4.123	2.86785e-24	1
SPO1299		transcriptional regulator, LysR family	48.8423	0.00156658	5.094	1.95487e-33	1
SPO1300		glutamine synthetase family protein	1.21262	0.35533	0.158	4.01156e-48	2
SPO1301		glutamine amidotransferase, class I	1.11111	0.618328	0.146	1.54629e-47	3
SPO1302		glutamine synthetase family protein	1.20622	0.389506	0.158	8.30131e-59	2
SPO1303		fructosyl-amino acid oxidase, putative	14.115	0.000554591	1.593	7.88447e-09	1
SPO1304		His/Glu/Gln/Arg/opine family ABC transporter, permease protein	6.92547	0.0014512	0.769	0.00337758	1
SPO1305		ABC transporter, permease protein, HisMQ family	6.68069	0.00139425	0.764	1.12259e-05	1
SPO1306		His/Glu/Gln/Arg/opine family ABC transporter, periplasmic His/Glu/Gln/Arg/opine family-binding protein	1.30751	0.232071	0.18	4.74244e-38	2
SPO1307		His/Glu/Gln/Arg/opine family ABC transporter, ATP-binding protein	1.75534	0.043988	0.214	4.1958e-56	2
SPO1308		hypothetical protein	10.008	0.000662657	1.136	0.0318079	1
SPO1309		hypothetical protein	10.1989	0.000493825	1.182	0.0388615	1
SPO1310		hypothetical protein	7.05272	0.00128617	0.793	0.0010571	1
SPO1310a		hypothetical protein	10.8143	0.00096266	1.243	0.0010528	1
SPO1311		renal dipeptidase family protein	18.0849	0.000582449	2.1	1.95646e-10	1
SPO1312	pyrG	CTP synthase	1.61678	0.0595674	0.202	4.1067e-49	2
SPO1313	secG	preprotein translocase, SecG subunit	0.814592	0.339326	0.115	1.46422e-48	3
SPO1314	nthA	nitrile hydratase subunit alpha	6.46874	0.00124082	0.734	2.88988e-09	1
SPO1315	nthB	nitrile hydratase beta subunit	10.0788	0.000404652	1.187	0.0187055	1
SPO1316		hypothetical protein	8.33509	0.000319807	1.03	0.678891	1
SPO1317		hypothetical protein	1.29404	0.261554	0.171	4.58094e-48	3
SPO1318	purA	adenylosuccinate synthetase	1.17088	0.460142	0.158	7.06376e-61	3
SPO1319		hypothetical protein	2.99403	0.00752673	0.341	2.89825e-26	1
SPO1320		lipoprotein, putative	4.7024	0.00139108	0.579	5.87359e-11	1
SPO1321		thiamine pyrophosphokinase	6.62542	0.000744874	0.797	3.578e-07	1
SPO1322		hypothetical protein	11.2424	0.00061846	1.307	2.00791e-07	1
SPO1323	sdaA	L-serine ammonia-lyase	3.83769	0.002355	0.485	5.29824e-17	1
SPO1324		glutathione S-transferase family protein	5.87051	0.00102077	0.733	2.33081e-05	1
SPO1325		lipoprotein, putative	38.5647	0.000610313	4.537	3.7226e-14	1
SPO1326		transcriptional regulator, MarR family	20.1402	0.000451657	2.236	2.1872e-12	1
SPO1327	rpiA	ribose 5-phosphate isomerase	3.27726	0.00316468	0.385	2.00642e-34	1
SPO1328	gor	glutathione-disulfide reductase	3.01133	0.00352661	0.365	1.71e-50	1
SPO1329		HflK protein	1.34551	0.242416	0.177	4.43848e-38	2
SPO1330	hflC	HflC protein	1.06466	0.811753	0.147	2.05319e-35	3
SPO1331		hypothetical protein	15.5219	0.000893841	1.793	1.25036e-31	1
SPO1332		hypothetical protein	23.4003	0.000605413	2.606	4.24825e-18	1
SPO1333		periplasmic serine protease, DO/DeqQ family	1.39183	0.205798	0.187	2.04455e-40	2
SPO1334		hypothetical protein	14.726	0.000827729	1.763	3.35593e-14	1
SPO1335		transcriptional regulator, Crp/Fnr family	5.72586	0.00100261	0.677	6.40857e-14	1
SPO1336	ispZ	intracellular septation protein A	3.71795	0.00343991	0.433	3.86599e-44	1
SPO1337		hypothetical protein	16.803	0.000643724	1.954	9.60927e-23	1
SPO1337a		hypothetical protein	7.88992	0.000674955	0.937	0.154222	1
SPO1339	ftsY	signal recognition particle-docking protein FtsY	2.97084	0.00330068	0.368	5.10523e-57	2
SPO1340		hypothetical protein	13.0446	0.000391582	1.493	1.00049e-08	1
SPO1341		alkane-1 monooxygenase, putative	20.1252	0.000440287	2.375	1.21099e-13	1
SPO1342		hypothetical protein	16.898	0.000801097	1.874	1.17602e-23	1
SPO1343		glutathione S-transferase family protein	21.433	0.00041551	2.521	3.76946e-27	1
SPO1344	xseA	exodeoxyribonuclease VII, large subunit	10.2297	0.000549466	1.211	0.000281652	1
SPO1345	purD	phosphoribosylamine--glycine ligase	3.17516	0.00274015	0.387	2.73651e-52	2
SPO1346		transcriptional regulator, LuxR family/sensory box protein	6.25431	0.00140065	0.737	3.04856e-09	1
SPO1347		hypothetical protein	4.92493	0.0016686	0.608	1.39987e-14	1
SPO1348		iron-sulfur cluster-binding protein	1.41259	0.153458	0.181	5.7673e-62	2
SPO1349		lipoprotein, putative	6.89216	0.00114926	0.785	0.000173657	1
SPO1350		hypothetical protein	15.2498	0.000886905	1.775	2.06822e-09	1
SPO1351	metZ	O-succinylhomoserine sulfhydrylase	2.25662	0.00998298	0.281	6.15288e-63	2
SPO1352		hypothetical protein	1.93665	0.0235687	0.245	8.20186e-56	2
SPO1352a		hypothetical protein	0.856483	0.502687	0.126	1.6923e-47	3
SPO1353	trkH-1	Trk system potassium uptake protein TrkH	2.5669	0.00838389	0.319	9.82764e-45	2
SPO1354		peptidoglycan binding domain protein	3.93218	0.00175549	0.465	3.12147e-11	2
SPO1355	glyQ	glycyl-tRNA synthetase, alpha subunit	2.10118	0.0112933	0.262	1.01261e-59	2
SPO1356		methyltransferase, FkbM family	3.62007	0.00237441	0.43	7.39197e-42	1
SPO1356a		Signal transduction	4.79709	0.00203941	0.546	2.31583e-17	1
SPO1357	gltS	sodium/glutamate symporter	8.62278	0.000655127	1.002	0.967572	1
SPO1358	glyS	glycyl-tRNA synthetase, beta subunit	2.70592	0.00432029	0.332	1.84312e-45	2
SPO1359	ppdK	pyruvate, phosphate dikinase	9.20924	0.000677741	1.078	0.0293185	1
SPO1360		hypothetical protein	1.21555	0.371927	0.163	4.7573e-57	3
SPO1361		multicopper oxidase domain protein	4.13243	0.0013003	0.514	2.03695e-27	2
SPO1362		dihydroneopterin aldolase, putative	2.06661	0.0187611	0.264	6.46594e-59	2
SPO1363	folP	dihydropteroate synthase	5.56411	0.00154361	0.659	4.9828e-17	1
SPO1364	glmM	phosphoglucosamine mutase	2.57841	0.00499289	0.311	1.72967e-43	2
SPO1364a		hypothetical protein	4.67434	0.000992216	0.553	4.41057e-23	1
SPO1365		hypothetical protein	10.0867	0.000846545	1.148	0.0166239	1
SPO1366	ilvC	ketol-acid reductoisomerase	3.52091	0.00320774	0.426	4.74349e-24	1
SPO1367		transcriptional regulator, AsnC family	12.0811	0.00105905	1.354	3.78618e-06	1
SPO1368		transcriptional regulator, AsnC family	24.7052	0.000527491	2.899	1.00103e-16	1
SPO1369		transcriptional regulator, GntR family	1.6024	0.0892999	0.207	1.82876e-51	2
SPO1370		aminotransferase family protein	2.82999	0.00451077	0.352	8.26497e-45	1
SPO1371		2-octaprenyl-6-methoxyphenol hydroxylase, putative	2.05509	0.0175955	0.266	5.83772e-33	2
SPO1372		hypothetical protein	1.8903	0.0599836	0.237	8.03441e-16	1
SPO1373		hypothetical protein	22.0984	0.000577188	2.643	3.34002e-18	1
SPO1374		pyrimidine 5'-nucleotidase	2.85746	0.0045501	0.338	3.2517e-40	2
SPO1375		transcriptional regulator, GntR family	5.49566	0.00136574	0.646	6.96385e-17	1
SPO1376		glycosyl transferase, group 2 family protein	9.30859	0.000710259	1.118	0.0407969	1
SPO1377	carA	carbamoyl-phosphate synthase, small subunit	1.23836	0.347127	0.171	3.6933e-55	2
SPO1378		GatB/YqeY domain protein	1.2318	0.335659	0.164	2.42288e-46	2
SPO1379		prephenate dehydrogenase, putative	7.30649	0.000917714	0.866	0.00175407	1
SPO1380		hypothetical protein	8.41558	0.00202952	0.931	0.395508	1
SPO1381		hypothetical protein	4.78745	0.00139252	0.572	9.42095e-31	1
SPO1382		hypothetical protein	6.44314	0.00167132	0.732	0.00112002	1
SPO1383	ctaD	cytochrome c oxidase, aa3-type, subunit I	0.851285	0.456847	0.119	1.68054e-63	3
SPO1384		transcriptional regulator, MarR family	8.53708	0.00176554	0.96	0.496511	1
SPO1385		twin-arginine translocation pathway signal sequence domain protein	24.9177	0.000784092	2.816	1.48675e-19	1
SPO1386		HIT family protein	6.33657	0.00142346	0.727	2.19128e-07	1
SPO1387		cation efflux system protein	11.1403	0.000949182	1.323	4.08608e-06	1
SPO1388		transcriptional regulator, LuxR family/hydrolase, alpha/beta fold family	4.5852	0.00190215	0.562	1.59775e-07	1
SPO1389	lipB	lipoate-protein ligase B	4.00336	0.00246053	0.481	2.03962e-29	1
SPO1390		thioredoxin domain protein, DsbA family	2.99412	0.005409	0.376	1.05572e-11	1
SPO1392		4-carboxymuconolactone decarboxylase domain/alkylhydroperoxidase AhpD family core domain protein	37.4368	0.000743165	4.237	1.20314e-12	1
SPO1393		Rrf2 family protein	32.0453	0.000584396	3.82	3.77321e-20	1
SPO1394		beta-lactamase, putative	31.0478	0.000712062	3.59	9.45145e-14	1
SPO1395		transcriptional regulator, AraC family	26.0365	0.000595908	2.99	4.58589e-17	1
SPO1396		transporter, putative	13.6107	0.000425735	1.676	5.16045e-11	1
SPO1397		hydrophobe/amphiphile efflux-1 family protein	8.9694	0.0010261	1.053	0.103342	1
SPO1398		efflux transporter, RND family, MFP subunit	7.20616	0.00100549	0.862	0.000760897	1
SPO1399		transcriptional regulator, AraC family	24.1215	0.000452836	2.842	6.046e-13	1
SPO1400		hypothetical protein	20.3996	0.000472437	2.418	7.2811e-17	1
SPO1401		aminotransferase, class III	12.9518	0.000607751	1.534	2.03122e-10	1
SPO1402		hypothetical protein	3.27622	0.00362484	0.399	8.68324e-14	1
SPO1403	metG	methionyl-tRNA synthetase	2.14425	0.0113129	0.264	8.60488e-50	2
SPO1404		hypothetical protein	25.8535	0.000698787	2.985	2.16457e-16	1
SPO1405		tyrosinase domain protein	10.018	0.000654531	1.211	0.000764095	1
SPO1406		hypothetical protein	2.14589	0.00658486	0.278	7.56407e-40	2
SPO1407		hypothetical protein	8.23886	0.00113277	0.944	0.265167	1
SPO1408	rluD	ribosomal large subunit pseudouridine synthase D	3.55101	0.00173171	0.438	5.33482e-31	2
SPO1409	rpoH-2	RNA polymerase sigma-32 factor	0.946409	0.854192	0.134	7.66677e-39	2
SPO1410		renal dipeptidase family protein	5.12452	0.00121067	0.612	5.53805e-17	1
SPO1411		C4-type zinc finger protein, DksA/TraR family	12.4287	0.000425343	1.464	1.9938e-08	1
SPO1412		DNA modification methyltransferase domain protein	26.9791	0.00117282	3.021	2.83378e-25	1
SPO1412a		hypothetical protein	1.81446	0.063793	0.212	1.07965e-47	1
SPO1413	pepF	oligoendopeptidase F	1.88121	0.0251993	0.236	5.04605e-64	2
SPO1414		hydrolase, alpha/beta fold family	1.04341	0.851605	0.14	4.52992e-44	3
SPO1415		sterol carrier family protein	0.801124	0.221487	0.11	2.56662e-54	3
SPO1416		TPR domain protein	4.67951	0.0015399	0.566	1.1287e-09	1
SPO1417		helicase, putative	1.50709	0.0927223	0.193	8.05998e-53	2
SPO1418		S4 domain protein	1.26255	0.274628	0.165	4.84834e-42	3
SPO1419		iron-sulfur cluster-binding protein	0.955524	0.821214	0.13	6.32815e-59	3
SPO1420		transcriptional regulator, CarD family	0.764365	0.288913	0.108	6.58133e-53	3
SPO1421		cation channel family protein	9.95791	0.00111916	1.115	0.0336911	1
SPO1422		cobalamin 5'-phosphate synthase	10.3675	0.000269859	1.295	0.00102243	1
SPO1423	cobU	nicotinate-nucleotide--dimethylbenzimidazole phosphoribosyltransferase	2.93455	0.00376156	0.38	2.43615e-26	2
SPO1424		glutathione-regulated potassium-efflux system protein	6.37155	0.00113026	0.74	4.20811e-08	1
SPO1425		transcriptional regulator, AsnC family	20.5464	0.000712359	2.332	1.98846e-27	1
SPO1426	hppD	4-hydroxyphenylpyruvate dioxygenase	0.929132	0.859073	0.132	4.48151e-12	2
SPO1427		hypothetical protein	6.34901	0.000637298	0.771	7.77217e-09	1
SPO1429	omp28	outer membrane protein, 28Kda	1.72199	0.0460981	0.227	5.07235e-33	2
SPO1430		antibiotic efflux protein	9.62736	0.000522002	1.167	0.00632977	1
SPO1431		O-acetylhomoserine aminocarboxypropyltransferase	2.02658	0.0150863	0.256	2.09499e-60	2
SPO1432		rhodanese domain protein	11.9077	0.00117953	1.329	3.69946e-05	1
SPO1433		oxidoreductase, aldo/keto reductase family	9.20216	0.000809088	1.083	0.152064	1
SPO1434		transcriptional regulator, AraC family	9.92561	0.000274456	1.177	0.182733	1
SPO1435		hypothetical protein	3.56896	0.00240726	0.426	3.26785e-15	1
SPO1436		3-hydroxyacyl-CoA dehydrogenase family protein	4.45805	0.00156929	0.523	6.54601e-10	1
SPO1437	linC-1	2,5-dichloro-2,5-cyclohexadiene-1,4-diol dehydrogenase	6.18513	0.000738548	0.725	0.000584422	1
SPO1438		hypothetical protein	1.17785	0.405386	0.157	3.79365e-60	3
SPO1439		DNA binding protein, putative	27.669	0.000642758	3.232	2.30927e-36	1
SPO1440		hypothetical protein	41.9699	0.000468633	4.875	3.26992e-17	1
SPO1441		fatty acid desaturase family protein	22.7828	0.000616964	2.667	5.93099e-26	1
SPO1442		hypothetical protein	5.49072	0.00125068	0.63	2.63771e-07	1
SPO1443	rhlE	ATP-dependent RNA helicase RhlE	1.10224	0.650342	0.142	4.7975e-46	3
SPO1444		hypothetical protein	32.3323	0.000739545	3.582	1.81577e-24	1
SPO1445		oxidoreductase, short chain dehydrogenase/reductase family	33.5197	0.000615543	3.817	1.15053e-11	1
SPO1446		cyclase, putative	35.8558	0.000543014	4.18	2.3238e-12	1
SPO1447		oxidoreductase, short chain dehydrogenase/reductase family	30.2636	0.000436709	3.516	1.80445e-09	1
SPO1448		hypothetical protein	26.5187	0.000602487	3.085	5.77174e-15	1
SPO1449		AMP-binding protein	32.2713	0.000537455	3.78	4.45978e-10	1
SPO1450		aromatic 1,2-dioxygenase, beta subunit	55.6712	0.000827132	6.098	1.40582e-20	1
SPO1451		aromatic 1,2-dioxygenase, alpha subunit	29.2558	0.00100572	3.188	3.36116e-30	1
SPO1452		oxidoreductase NAD-binding domain/2Fe-2S iron-sulfur cluster binding domain protein	26.533	0.000590399	3.069	1.53125e-14	1
SPO1453		transcriptional regulator, MarR family	38.223	0.000564961	4.167	2.27108e-35	1
SPO1454		TRAP dicarboxylate transporter, DctP subunit	19.4977	0.0006327	2.282	6.8723e-17	1
SPO1455		TRAP dicarboxylate transporter, DctQ subunit, putative	41.7485	0.000961812	4.8	3.61806e-18	1
SPO1456		TRAP transporter, DctM subunit	29.9257	0.000710188	3.434	2.55048e-18	1
SPO1457		thioesterase family protein	5.5126	0.00177639	0.643	1.83834e-19	1
SPO1458		transcriptional regulator, MarR family	18.7944	0.00104676	2.024	1.93101e-14	1
SPO1459		indolepyruvate oxidoreductase, IorA subunit, putative	20.1826	0.000588951	2.334	5.23514e-20	1
SPO1460		indolepyruvate oxidoreductase, IorB subunit, putative	26.6329	0.000344913	3.147	2.27779e-15	1
SPO1461		hypothetical protein	33.4409	0.000763747	3.738	1.94449e-24	1
SPO1462		OmpA family protein	15.1812	0.000814369	1.754	1.00632e-29	1
SPO1463		TRAP dicarboxylate transporter, DctM subunit	45.3573	0.000682586	5.226	4.68726e-12	1
SPO1464		TRAP dicarboxylate transporter, DctQ subunit, putative	43.0719	0.00066324	4.913	1.36917e-19	1
SPO1465		TRAP dicarboxylate transporter, DctP subunit, putative	22.8573	0.00120279	2.67	2.83699e-22	1
SPO1466		opine dehydrogenase, putative	28.1443	0.00060742	3.286	2.56304e-14	1
SPO1467		3-hydroxyacyl-CoA dehydrogenase family protein	41.1525	0.000400638	4.772	5.57901e-13	1
SPO1468		aminotransferase family protein	16.856	0.000695868	1.994	1.68503e-07	1
SPO1469		3-ketosteroid dehydrogenase, putative	29.6279	0.000373524	3.425	6.27747e-10	1
SPO1470		isocitrate lyase family protein	37.3888	0.000488964	4.313	3.79214e-18	1
SPO1471		isochorismatase family protein	30.2043	0.000857111	3.517	2.54804e-10	1
SPO1472	hyuA	hydantoin utilization protein A	31.0936	0.000455994	3.649	3.65789e-13	1
SPO1473		hydantoin utilization protein B, putative	30.9082	0.000532894	3.643	2.20246e-11	1
SPO1474		tautomerase, putative	34.5308	0.00050369	4.008	7.98488e-21	1
SPO1475		transcriptional regulator, GntR family	6.09646	0.000881155	0.726	2.04664e-09	1
SPO1476	leuC-2	3-isopropylmalate dehydratase, large subunit	22.2042	0.000344609	2.655	1.7466e-23	1
SPO1477	leuD-2	3-isopropylmalate dehydratase, small subunit	32.0961	0.000642797	3.644	2.13906e-23	1
SPO1478		RNA polymerase sigma-70 factor, ECF family	3.28436	0.00435588	0.376	1.57345e-11	1
SPO1479		transcriptional activator, putative	8.41753	0.000902131	0.918	0.455411	1
SPO1480		oxidoreductase, short-chain dehydrogenase/reductase family	16.762	0.000521185	1.9	1.52577e-27	1
SPO1481		hypothetical protein	11.6098	0.00139448	1.259	0.0176584	1
SPO1482		hypothetical protein	6.09965	0.00213334	0.674	0.000281524	1
SPO1483		cyclopropane-fatty-acyl-phospholipid synthase, putative	10.5027	0.00116475	1.153	0.0219215	1
SPO1484		hypothetical protein	8.37061	0.000793931	0.966	0.6403	1
SPO1485		sodium:galactoside symporter family protein	12.8038	0.00100771	1.453	1.72846e-14	1
SPO1486		hypothetical protein	12.3742	0.00145965	1.334	0.000111401	1
SPO1487		hypothetical protein	11.6521	0.000755363	1.353	4.32334e-06	1
SPO1488		transcriptional regulator, LuxR family	14.4737	0.00153497	1.536	7.58874e-09	1
SPO1489		indole acetamide hydrolase	35.7397	0.000609622	4.016	5.15997e-16	1
SPO1490		regulatory protein, putative	37.5527	0.000640408	4.23	7.48693e-23	1
SPO1491		branched-chain amino acid ABC transporter, permease protein	30.5416	0.000935544	3.52	1.18562e-20	1
SPO1492		branched-chain amino acid ABC transporter, permease/ATP-binding protein	36.3799	0.00093216	4.106	1.22051e-22	1
SPO1493		branched-chain amino acid ABC transporter, ATP-binding protein	27.1597	0.00103762	3.061	6.78521e-22	1
SPO1494		2-hydroxychromene-2-carboxylate isomerase, putative	23.8494	0.000603872	2.81	1.28575e-13	1
SPO1495		ABC transporter, ATP-binding protein	3.43962	0.00347116	0.419	9.85005e-14	1
SPO1496		ABC transporter, permease protein	5.79777	0.00109178	0.701	0.000564353	1
SPO1497		efflux transporter, RND family, MFP subunit	4.78691	0.00123124	0.587	2.01704e-05	1
SPO1498		fumarate hydratase, class I, putative	1.69374	0.0430099	0.218	1.2489e-69	2
SPO1499		hydrolase, alpha/beta fold family	27.1679	0.000359619	3.125	1.04298e-10	1
SPO1500	pqqE	coenzyme PQQ synthesis protein E	10.1229	0.000566365	1.254	0.00540749	1
SPO1501	pqqD	coenzyme PQQ synthesis protein D	3.50159	0.00202384	0.475	3.37004e-08	2
SPO1502	pqqC	coenzyme PQQ synthesis protein C	2.61895	0.00961515	0.343	1.37431e-15	2
SPO1503	pqqB	coenzyme PQQ biosynthesis protein B	1.91193	0.0369782	0.259	4.86265e-15	2
SPO1504	pqqA	coenzyme PQQ biosynthesis protein A	1.40287	0.20274	0.199	3.33145e-14	2
SPO1505		sensor histidine kinase/response regulator	24.7485	0.000613205	2.88	1.94031e-19	1
SPO1506		GfdT protein	18.1933	0.000663366	2.146	7.8737e-21	1
SPO1507		DNA-binding response regulator, LuxR family	4.637	0.00192797	0.566	3.39185e-16	1
SPO1508		quinoprotein ethanol dehydrogenase	2.50738	0.0112392	0.317	5.77382e-20	1
SPO1509		cytochrome c family protein	7.22996	0.00156416	0.895	0.304512	1
SPO1510		efflux ABC transporter, permease protein	22.7034	0.000658578	2.63	1.96004e-25	1
SPO1511		efflux ABC transporter, ATP-binding protein	11.6798	0.000510374	1.435	2.98073e-06	1
SPO1512		hypothetical protein	18.4589	0.000583844	2.259	4.76762e-19	1
SPO1513		hypothetical protein	21.2128	0.00063792	2.513	3.36541e-17	1
SPO1514		hypothetical protein	20.0178	0.000434939	2.394	2.17114e-10	1
SPO1515		cytochrome c550, putative	4.81538	0.00134144	0.615	0.000112767	1
SPO1516		amino acid ABC transporter, periplasmic substrate-binding protein, putative	9.04813	0.000732228	1.127	0.228513	1
SPO1517	coxG	carbon monoxide dehydrogenase operon G protein	3.78471	0.00163131	0.489	2.09421e-13	2
SPO1518	coxS-1	carbon-monoxide dehydrogenase, small subunit	4.18245	0.00156461	0.523	1.68707e-08	1
SPO1519	coxL-1	carbon monoxide dehydrogenase, large subunit	2.73298	0.00719144	0.357	6.76108e-13	2
SPO1520		carbon monoxide dehydrogenase, medium subunit, putative	2.82041	0.00447695	0.397	2.12262e-06	2
SPO1521		regulatory protein, putative	25.0477	0.000473419	3.005	1.83295e-11	1
SPO1522		hypothetical protein	10.5466	0.000482357	1.245	0.000267237	1
SPO1523		metallo-beta-lactamase family protein	15.483	0.000525446	1.888	1.28896e-10	1
SPO1524		hypothetical protein	9.78	0.000959597	1.215	0.0494717	1
SPO1525		transporter, AcrB/AcrD/AcrF family	27.3631	0.000603466	3.191	5.98968e-15	1
SPO1526		efflux transporter, RND family, MFP subunit	28.5592	0.000435805	3.376	4.2501e-09	1
SPO1527		hypothetical protein	28.0845	0.000533403	3.306	1.94672e-09	1
SPO1528		hypothetical protein	29.459	0.000431681	3.495	2.04653e-09	1
SPO1529		hypothetical protein	8.03144	0.00117934	0.921	0.38921	1
SPO1530		integral membrane protein MviN	31.2085	0.000422874	3.708	2.18079e-09	1
SPO1531		hypothetical protein	20.3044	0.000427744	2.434	5.64429e-12	1
SPO1532		hypothetical protein	24.6035	0.000531241	2.822	1.81544e-14	1
SPO1533		glycosyl transferase, group 1 family protein	20.6903	0.000396039	2.434	9.1196e-13	1
SPO1534		bacterial sugar transferase	14.2084	0.000776188	1.633	7.98868e-13	1
SPO1535		polysaccharide deacetylase domain protein	19.8049	0.000217702	2.435	1.34003e-09	1
SPO1536		glycosyltransferase, group 1	30.5852	0.000414535	3.507	1.57633e-15	1
SPO1537		twin-arginine translocation pathway signal sequence domain protein, putative	25.0606	0.000324157	3.04	7.05996e-07	1
SPO1538		chain length determinant protein	25.4972	0.000434622	3.005	2.76176e-20	1
SPO1539		O-antigen polymerase, putative	31.8212	0.000428248	3.793	2.77116e-14	1
SPO1540		glycosyl transferase, group 2	35.1033	0.000482827	4.096	2.09656e-09	1
SPO1541		transcriptional regulator, LysR family	34.4371	0.00066978	3.992	1.52902e-16	1
SPO1542		renal dipeptidase family protein	35.2692	0.000608337	4.172	1.06321e-10	1
SPO1543		peptide/opine/nickel uptake family ABC transporter, periplasmic substrate-binding protein	31.5197	0.000917258	3.576	2.67156e-22	1
SPO1544		peptide/opine/nickel uptake family ABC transporter, permease protein	52.6763	0.000738574	5.92	1.48896e-13	1
SPO1545		peptide/opine/nickel uptake family ABC transporter, permease protein	33.0613	0.000529195	3.782	8.72827e-12	1
SPO1546		peptide/opine/nickel uptake family ABC transporter, ATP-binding protein	39.9628	0.000722261	4.697	1.50333e-16	1
SPO1547		peptide/opine/nickel uptake family ABC transporter, ATP-binding protein	39.2429	0.000612595	4.583	1.9623e-11	1
SPO1548		TMAO transporter, periplasmic binding protein	38.0887	0.000730213	4.318	2.67005e-11	1
SPO1549		TMAO transporter, ATP binding protein	43.1608	0.000891768	4.796	1.99062e-13	1
SPO1550		TMAO transporter, permease protein	41.2427	0.00072035	4.615	1.84781e-11	1
SPO1551	tmm	Trimethylamine (TMA) monooxygenase	42.6866	0.00110847	4.731	1.31912e-16	1
SPO1552		ABC transporter, periplasmic substrate-binding protein, putative	21.1169	0.00073808	2.375	9.46703e-34	1
SPO1553		trimethylamine monooxidase regulator	9.08152	0.00113327	1.053	0.325807	1
SPO1554		ammonium transporter family protein	52.7289	0.000899066	5.808	6.34894e-17	1
SPO1555		formate dehydrogenase, beta subunit	25.0433	0.000766582	2.852	3.24851e-20	1
SPO1556		formate dehydrogenase, alpha subunit	37.5074	0.000640497	4.319	6.45352e-10	1
SPO1557	fhs-1	formate--tetrahydrofolate ligase	38.0747	0.000887209	4.269	3.54286e-27	1
SPO1560	folD	folD bifunctional protein	10.9364	0.000834405	1.231	3.49141e-05	1
SPO1561		hypothetical protein	26.4348	0.000551298	3.075	1.25609e-16	1
SPO1562		trimethyamine N-oxide demethylase	29.4852	0.000631004	3.414	6.03178e-18	1
SPO1563		protozoan/cyanobacterial globin family protein	36.1551	0.000434105	3.989	7.31442e-11	1
SPO1564		MOFRL domain protein	14.452	0.000449687	1.732	3.75331e-08	1
SPO1565		citrate lyase, putative	6.42129	0.00147078	0.756	0.00359178	1
SPO1566		DNA-binding response regulator, LuxR family	17.0146	0.000808561	1.963	3.2525e-26	1
SPO1567		aminotransferase, putative	42.3244	0.000578307	4.883	2.44171e-13	1
SPO1568		malate--CoA ligase, beta subunit	29.0707	0.00062751	3.401	5.52248e-14	1
SPO1569		malate--CoA ligase, alpha subunit	38.1088	0.000497572	4.517	1.97647e-13	1
SPO1570		D-isomer specific 2-hydroxyacid dehydrogenase family protein	42.3191	0.000483669	4.861	5.40237e-13	1
SPO1571	ppc	phosphoenolpyruvate carboxylase	30.4435	0.000434359	3.581	1.52164e-09	1
SPO1572	glyA-1	serine hydroxymethyltransferase	19.7674	0.000899398	2.474	3.05158e-06	1
SPO1573	gmaS	gamma-glutamylmethylamide synthase	29.846	0.000669406	3.427	1.00493e-35	1
SPO1574		0	20.7772	0.000524301	2.416	2.86036e-14	1
SPO1575		N-methylglutamate synthase subunit B	32.0281	0.00061202	3.754	2.58707e-24	1
SPO1576		N-methylglutamate synthase subunit A	27.9437	0.000532377	3.349	9.00711e-15	1
SPO1577		hypothetical protein	2.17157	0.0187759	0.27	1.0921e-50	2
SPO1578		ammonium transporter family protein	41.6926	0.000818613	4.706	2.35366e-18	1
SPO1579		aminomethyl transferase family protein	29.842	0.000835746	3.38	4.32229e-21	1
SPO1580		hypothetical protein	36.9291	0.000519511	4.275	4.95609e-23	1
SPO1581		oxidoreductase NAD-binding domain/2Fe-2S iron-sulfur cluster binding domain protein	40.5851	0.000964141	4.593	9.52499e-13	1
SPO1582		hypothetical protein	19.6229	0.000840817	2.201	1.36528e-19	1
SPO1583		DNA-binding protein, putative	2.57147	0.00885893	0.301	1.27579e-35	2
SPO1584		transcriptional regulator, AraC family	26.3934	0.000843183	3.002	2.14299e-26	1
SPO1585		N-methylglutamate dehydrogenase subunit gamma	12.6766	0.000406926	1.586	0.00162303	1
SPO1586		N-methylglutamate dehydrogenase subunit alpha	15.7801	0.000612741	1.88	2.84823e-06	1
SPO1587		N-methylglutamate dehydrogenase subunit delta	21.498	0.000975074	2.559	3.99515e-09	1
SPO1588		N-methylglutamate dehydrogenase subunit beta	12.8624	0.000751349	1.55	0.00150181	1
SPO1589		carboxymuconolactone decarboxylase family protein	10.3993	0.000935018	1.155	0.00578221	1
SPO1590		Rieske 2Fe-2S domain protein	43.1834	0.000900716	4.747	1.60653e-17	1
SPO1591		SIS domain protein	29.7689	0.00057965	3.446	2.59503e-10	1
SPO1592		aminomethyl transferase family protein	51.2945	0.000717458	5.899	3.00589e-11	1
SPO1593		alcohol dehydrogenase, zinc-containing	39.56	0.000426294	4.591	7.90588e-08	1
SPO1594		mandelate racemase/muconate lactonizing enzyme, putative	28.1531	0.000503408	3.262	1.26079e-29	1
SPO1595		mandelate racemase/muconate lactonizing enzyme	46.1127	0.000520852	5.076	5.87162e-11	1
SPO1596	dddQ	DMSP lyase	19.2981	0.000715539	2.275	2.16255e-10	1
SPO1597	hemL	glutamate-1-semialdehyde 2,1-aminomutase	19.6084	0.000623745	2.341	3.06768e-15	1
SPO1598		hypothetical protein	10.5937	0.000405955	1.302	2.10527e-05	1
SPO1599		MmgE/PrpD family protein	28.9145	0.000375063	3.494	3.5711e-10	1
SPO1600		fumarylacetoacetate hydrolase family protein	34.5633	0.000509736	4.016	3.00342e-10	1
SPO1601	panE-2	2-dehydropantoate 2-reductase	37.4452	0.000384579	4.349	3.19177e-10	1
SPO1602		trimethylamine methyltransferase family protein	31.9983	0.000358535	3.897	9.8378e-07	1
SPO1603		malate/L-lactate dehydrogenase family protein	31.2158	0.000346979	3.67	3.27254e-06	1
SPO1604		transcriptional regulator, LysR family	16.4794	0.000684587	1.923	3.25197e-24	1
SPO1605		hypothetical protein	17.7562	0.0005895	2.106	1.75349e-10	1
SPO1606	potD	spermidine/putrescine ABC transporter, periplasmic substrate-binding protein	6.19274	0.00274655	0.732	0.0106269	1
SPO1607		spermidine/putrescine ABC transporter, permease protein	45.2466	0.000928779	4.987	1.46911e-18	1
SPO1608	potB	spermidine/putrescine ABC transporter, permease protein	40.9114	0.00107256	4.596	1.16538e-25	1
SPO1609	potA	spermidine/putrescine ABC transporter, ATP-binding component	39.9474	0.000806489	4.556	3.62468e-14	1
SPO1610		transcriptional regulator, LuxR family	30.5654	0.000693834	3.467	2.46516e-22	1
SPO1611		hypothetical protein	44.3496	0.000598949	5.244	1.75178e-12	1
SPO1612		twin-arginine translocation pathway signal sequence domain protein	44.9908	0.000574174	5.288	2.88135e-10	1
SPO1613		hypothetical protein	44.3193	0.000924643	4.918	2.60111e-20	1
SPO1614		hypothetical protein	29.9431	0.000585174	3.558	1.58989e-18	1
SPO1615		cyclic nucleotide-binding protein	10.4033	0.00075134	1.264	0.00022581	1
SPO1616		transcriptional regulator, putative	38.9309	0.000920111	4.383	1.49552e-11	1
SPO1617		type I secretion target repeat protein	40.1993	0.00074675	4.483	5.58669e-17	1
SPO1618		hypothetical protein	34.7238	0.000269337	4.243	1.54907e-09	1
SPO1619		hypothetical protein	39.0274	0.000446809	4.589	7.46908e-08	1
SPO1620		glyoxalase family protein	17.4526	0.000488818	2.022	1.46168e-24	1
SPO1621		TfoX domain protein	8.21805	0.000277929	1.021	0.719732	1
SPO1622		cytochrome P450 family protein	9.50665	0.000902619	1.131	0.0510117	1
SPO1623		sensor histidine kinase	5.72616	0.00114681	0.714	0.000866665	1
SPO1624		DNA-binding response regulator	2.8356	0.00601729	0.365	4.46884e-17	1
SPO1625		periplasmic serine protease, DO/DeqQ family	1.44175	0.27589	0.197	2.43515e-17	2
SPO1626		type I secretion target repeat protein	3.82675	0.0021755	0.454	1.81657e-05	2
SPO1627		hypothetical protein	12.9221	0.000624963	1.593	1.9347e-06	1
SPO1628		aminomethyl transferase family protein	12.7188	0.000952002	1.513	3.24201e-07	1
SPO1629		hypothetical protein	18.8191	0.000660506	2.118	2.72085e-32	1
SPO1630		hypothetical protein	19.2051	0.00050893	2.259	1.67172e-23	1
SPO1631		CBS domain protein	4.77663	0.00151455	0.579	3.38852e-21	1
SPO1632	xerD	tyrosine recombinase XerD	9.94285	0.000651495	1.148	0.0157339	1
SPO1633		hypothetical protein	4.27802	0.000936788	0.53	5.36332e-22	1
SPO1634	aroK	shikimate kinase	5.05179	0.00109038	0.593	9.58593e-13	1
SPO1635	aroB	3-dehydroquinate synthase	3.97707	0.00143314	0.481	1.95995e-44	1
SPO1636		SREBP protease/CBS domain protein	6.23193	0.0010289	0.731	2.69694e-09	1
SPO1637	ssb	single-strand binding protein	2.2887	0.00732885	0.274	3.91069e-44	2
SPO1638		transglycosylase SLT domain protein	2.14115	0.00961854	0.266	3.03769e-41	2
SPO1639		fadB domain protein	7.04988	0.00103912	0.806	0.000293894	1
SPO1640		transcriptional regulator, LysR family	15.3564	0.00131578	1.684	2.96208e-18	1
SPO1641		beta-lactamase	39.6177	0.000628512	4.562	2.99071e-14	1
SPO1642		hypothetical protein	38.175	0.000527457	4.352	4.87539e-15	1
SPO1643		selenium-binding protein, putative	10.2578	0.00166485	1.156	0.0265112	1
SPO1644		oligopeptide/dipeptide ABC transporter, ATP-binding protein	49.6151	0.000613324	5.683	4.25122e-08	1
SPO1645		oligopeptide/dipeptide ABC transporter, permease protein	63.3091	0.000824116	7.024	4.26509e-13	1
SPO1646		oligopeptide/dipeptide ABC transporter, permease protein	47.8202	0.00081616	5.447	4.2597e-10	1
SPO1647		oligopeptide/dipeptide ABC transporter, periplasmic substrate-binding protein	39.4077	0.000853564	4.389	3.53405e-25	1
SPO1648		aminomethyl transferase family protein	46.2646	0.000774204	5.285	1.31777e-17	1
SPO1649		invasion protein IbeA	32.9608	0.000577943	3.819	6.63301e-19	1
SPO1650		hypothetical protein	24.1717	0.00082666	2.605	3.18503e-10	1
SPO1651		hypothetical protein	43.3799	0.000857921	4.86	1.45501e-24	1
SPO1652		transposase, truncation	37.1337	0.00112453	4.187	1.66497e-15	1
SPO1655		hypothetical protein	64.0001	0.00138691	6.727	1.16538e-25	1
SPO1656		oligopeptide/dipeptide ABC transporter, ATP-binding protein	18.4073	0.0016827	2.054	1.24574e-13	1
SPO1657		oligopeptide/dipeptide ABC transporter, permease protein	17.5937	0.000924879	2.017	1.12492e-32	1
SPO1658		oligopeptide/dipeptide ABC transporter, permease protein	23.4812	0.00141828	2.569	2.7996e-37	1
SPO1659		oligopeptide/dipeptide ABC transporter, periplasmic substrate-binding protein	5.65912	0.00141773	0.683	9.04312e-06	1
SPO1660		transcriptional regulator, AraC family	22.4396	0.000331763	2.681	1.70362e-13	1
SPO1661	miaA	tRNA delta(2)-isopentenylpyrophosphate transferase	12.5733	0.000450996	1.456	3.85592e-08	1
SPO1662	pyrH	uridylate kinase	2.02737	0.0136486	0.247	6.4841e-50	2
SPO1663		hypothetical protein	4.49891	0.00229602	0.516	1.36077e-18	1
SPO1664	frr	ribosome recycling factor	1.64392	0.0472068	0.206	8.42542e-62	2
SPO1665	uppS	undecaprenyl diphosphate synthase	2.62319	0.00502198	0.319	2.93712e-39	2
SPO1666	cdsA	phosphatidate cytidylyltransferase	3.8005	0.00195778	0.446	1.16461e-24	1
SPO1667	dxr	1-deoxy-D-xylulose 5-phosphate reductoisomerase	9.33747	0.000657326	1.072	0.2254	1
SPO1668		membrane-associated zinc metalloprotease, putative	2.74576	0.00356749	0.343	6.88264e-50	2
SPO1669		hypothetical protein	0.778978	0.323991	0.11	4.70126e-57	3
SPO1670		outer membrane protein, OMP85 family	1.15293	0.519773	0.152	6.09006e-57	3
SPO1671		hypothetical protein	2.36904	0.00721291	0.298	3.3769e-42	2
SPO1672	fabZ	beta-hydroxyacyl-(acyl-carrier-protein) dehydratase FabZ	1.74028	0.0399821	0.212	9.46959e-68	2
SPO1673	lpxA	acyl-(acyl-carrier-protein)--UDP-N- acetylglucosamine O-acyltransferase	2.27885	0.00626096	0.285	9.7029e-55	2
SPO1674		hypothetical protein	3.18563	0.00189912	0.393	2.2086e-26	2
SPO1675	lpxB	lipid-A-disaccharide synthase	6.8817	0.000619799	0.806	0.00334913	1
SPO1676		acetyltransferase, GNAT family	3.54159	0.00140902	0.443	2.22073e-24	1
SPO1677	trmU	tRNA (5-methylaminomethyl-2-thiouridylate)-methyltransferase	1.42006	0.185329	0.19	5.06209e-56	2
SPO1678		hypothetical protein	3.44479	0.00680658	0.394	4.38891e-11	1
SPO1679	ctrA	DNA-binding response regulator CtrA	1.7995	0.0483971	0.224	6.13832e-55	2
SPO1680	ligA	DNA ligase, NAD-dependent	5.26102	0.00137085	0.631	1.44546e-35	1
SPO1681	recG	ATP-dependent DNA helicase RecG	12.5991	0.000658892	1.476	9.7962e-22	1
SPO1682		hypothetical protein	4.02793	0.0027883	0.488	2.20431e-12	1
SPO1683		hypothetical protein	1.69207	0.070609	0.223	4.48502e-41	2
SPO1684	hisI	phosphoribosyl-AMP cyclohydrolase	2.70583	0.00575387	0.324	8.25385e-53	2
SPO1685		tRNA synthetase, class I family protein	7.98865	0.00121522	0.901	0.0249707	1
SPO1686	gid	gid protein	2.11106	0.0142107	0.264	6.19025e-65	2
SPO1687		enoyl-CoA hydratase/isomerase family protein	5.64386	0.000932878	0.686	1.77756e-15	1
SPO1688		thioesterase family protein	5.11507	0.00144567	0.6	9.96724e-17	1
SPO1689		hypothetical protein	1.23479	0.386557	0.171	1.47078e-27	2
SPO1690		transcriptional regulator, GntR family	3.95466	0.00233522	0.493	1.31743e-12	1
SPO1691	rplM	ribosomal protein L13	0.617114	0.0334501	0.09	2.12855e-52	3
SPO1692	rspI	ribosomal protein S9	0.651074	0.0913683	0.096	1.42104e-43	3
SPO1693		hypothetical protein	4.26344	0.0113078	0.436	1.53368e-08	1
SPO1694		carbohydrate kinase, pfkB family	2.52911	0.0267605	0.27	4.34844e-29	1
SPO1695		hydantoin utilization protein, putative	30.254	0.000602336	3.439	9.01954e-19	1
SPO1696		hydantoinase/oxoprolinase family protein	37.4837	0.000741119	4.296	6.84141e-22	1
SPO1697		aminotransferase, classes I and II	34.8192	0.000637147	3.835	1.25643e-14	1
SPO1698		Asp/Glu/Hydantoin racemase family protein	32.4426	0.000762251	3.591	1.46676e-34	1
SPO1699		MmgE/PrpD family protein	31.4134	0.000517339	3.661	3.0215e-13	1
SPO1700		D-isomer specific 2-hydroxyacid dehydrogenase family protein	21.967	0.00102737	2.495	9.04351e-19	1
SPO1701		dihydrodipicolinate synthase family protein	13.2644	0.00193918	1.497	4.23295e-05	1
SPO1702		hypothetical protein	26.1078	0.00120738	2.95	2.72306e-23	1
SPO1703	dddD	DMSP lyase	41.3045	0.00100462	4.603	5.80715e-20	1
SPO1704		transcriptional regulator, AraC family	41.5272	0.00143681	4.43	1.17101e-32	1
SPO1705		phage head morphogenesis domain protein, SPP1 gp7 family	45.3548	0.00117138	4.954	9.3055e-24	1
SPO1707	urtD	Urea ABC transporter, ATP-binding protein gene	43.0136	0.00118833	4.846	7.66169e-23	1
SPO1707a		branched-chain amino acid ABC transporter, ATP-binding protein, putative	34.587	0.00164215	3.799	7.34794e-22	1
SPO1708	urtC	Urea ABC transporter, permease gene	37.7477	0.00112956	4.168	4.12199e-22	1
SPO1709	urtB	Urea ABC transporter, permease gene	34.68	0.00103397	3.809	1.96366e-16	1
SPO1710	urtA	Urea ABC transporter, substrate binding protein gene	0.831787	0.798047	0.098	5.29285e-06	3
SPO1711	ureD	urease accessory protein UreD	41.9185	0.000840305	4.587	1.68405e-20	1
SPO1712	ureA	urease, gamma subunit	44.6159	0.000778293	5.167	4.55747e-10	1
SPO1713	ureB	urease, beta subunit	32.7884	0.000691634	3.637	3.35602e-09	1
SPO1714	ureC	urease, alpha subunit	39.8095	0.000828702	4.422	4.37928e-17	1
SPO1715	ureE	urease accessory protein ureE	62.2114	0.00128732	6.65	1.99743e-16	1
SPO1716	ureF	urease accessory protein UreF	49.8853	0.000874865	5.352	5.72578e-22	1
SPO1717	ureG	urease accessory protein UreG	46.3897	0.00112408	5.243	2.1745e-25	1
SPO1718		hypothetical protein	37.3772	0.000824629	4.157	8.79886e-27	1
SPO1719		TRAP dicarboxylate transporter, DctM subunit	32.0788	0.00100081	3.741	1.0969e-26	1
SPO1720		TRAP dicarboxylate transporter, DctQ subunit	25.5179	0.00100585	2.952	4.13847e-29	1
SPO1721		TRAP dicarboxylate transporter, DctP subunit, putative	11.5729	0.0011178	1.381	7.94129e-10	1
SPO1722		transcriptional regulator, GntR family	22.8798	0.0011464	2.455	9.90715e-28	1
SPO1723	uxuA	mannonate dehydratase	34.7723	0.000865614	3.93	1.61332e-20	1
SPO1724	uxuB	D-mannonate oxidoreductase	33.9729	0.00078025	3.838	4.5981e-17	1
SPO1725		hypothetical protein	2.97317	0.00608894	0.351	1.06822e-46	2
SPO1727		polyphosphate kinase 2, putative	5.22834	0.00177922	0.61	1.04379e-37	1
SPO1728		esterase, putative	5.84434	0.000690472	0.702	5.05302e-08	1
SPO1729	metA	homoserine O-succinyltransferase	2.34237	0.010654	0.28	5.08012e-57	2
SPO1732	recJ	single-stranded-DNA-specific exonuclease RecJ	6.46033	0.000725799	0.759	5.60138e-05	1
SPO1733	glpX	fructose-1,6-bisphosphatase, class II	1.30914	0.223881	0.17	1.25559e-51	2
SPO1734	hom	homoserine dehydrogenase	2.19032	0.008139	0.271	7.92543e-48	2
SPO1735		hypothetical protein	4.27629	0.00184755	0.5	7.50282e-27	1
SPO1736		transcriptional regulator, TetR family	16.3278	0.00109927	1.777	4.09809e-13	1
SPO1737		pirin domain protein	5.97951	0.00116489	0.715	0.000290434	1
SPO1738		dehalogenase, putative	22.4331	0.000699999	2.611	5.28455e-22	1
SPO1739		hypothetical protein	9.88093	0.000732861	1.145	0.00688004	1
SPO1740		hypothetical protein	1.70524	0.0658208	0.22	1.01555e-61	2
SPO1741		hypothetical protein	1.89993	0.0385921	0.245	5.67868e-46	2
SPO1742		hypothetical protein	1.80635	0.0472549	0.233	1.63228e-42	2
SPO1743		glutamate dehydrogenase	13.038	0.000916193	1.468	5.25759e-12	1
SPO1744		sarcosine oxidase, beta subunit family	14.7739	0.000703909	1.737	2.04509e-10	1
SPO1745		sarcosine oxidase, delta subunit family	19.0498	0.000863143	2.192	2.24305e-18	1
SPO1746		sarcosine oxidase, alpha subunit family	13.3383	0.000553563	1.577	1.23613e-13	1
SPO1747		sarcosine oxidase, gamma subunit family	19.5278	0.000434283	2.293	2.8662e-07	1
SPO1748		hypothetical protein	1.78329	0.0238744	0.232	1.46789e-42	2
SPO1749	dnaG	DNA primase	2.08649	0.016872	0.265	1.91461e-44	2
SPO1750	rpoD	RNA polymerase sigma-70 factor RpoD	1.36504	0.228894	0.175	1.37218e-50	2
SPO1751		hypothetical protein	2.58459	0.00810553	0.312	6.93845e-25	1
SPO1752		putative protein TIGR00149	6.74772	0.00118617	0.815	0.0072095	1
SPO1753		riboflavin biosynthesis protein RibX	2.552	0.00725409	0.308	7.35087e-36	1
SPO1754	ribD	riboflavin biosynthesis protein RibD	10.3627	0.000505171	1.226	0.000216345	1
SPO1755	kpsC	capsular polysaccharide export protein KpsC	14.7828	0.000564844	1.748	3.80556e-14	1
SPO1756		polysaccharide biosynthesis/export protein	1.58774	0.0788832	0.201	1.93237e-52	2
SPO1757	kpsS	capsular polysaccharide export protein KpsS	9.24113	0.000803591	1.075	0.0887982	1
SPO1758		hypothetical protein	43.6403	0.00100518	4.708	1.90643e-11	1
SPO1759	ribE	riboflavin synthase, alpha subunit	2.92123	0.00277988	0.356	1.63314e-50	2
SPO1760		hypothetical protein	4.72247	0.00100504	0.576	1.23929e-25	1
SPO1761		3,4-dihydroxy-2-butanone 4-phosphate synthase/GTP cyclohydrolase II, putative	1.22457	0.361946	0.16	5.84793e-60	2
SPO1762	ribH-2	riboflavin synthase, beta subunit	1.27624	0.277981	0.163	2.78826e-59	2
SPO1763	nusB	transcription antitermination factor NusB	0.935887	0.760042	0.128	8.67226e-56	3
SPO1764		transcriptional regulator, LuxR family	5.17359	0.00242178	0.566	1.88184e-11	1
SPO1765		hypothetical protein	4.42668	0.00253169	0.518	1.34741e-13	1
SPO1766		hypothetical protein	15.5122	0.000740617	1.828	1.28896e-10	1
SPO1767		acetyltransferase, GNAT family	18.3419	0.000627613	2.071	6.87196e-17	1
SPO1769		hypothetical protein	5.85676	0.0017419	0.663	5.19279e-13	1
SPO1770		hypothetical protein	9.38052	0.000595143	1.104	0.0781403	1
SPO1771		TRAP dicarboxylate transporter, DctM subunit	28.2537	0.000933331	3.302	8.08635e-23	1
SPO1772		TRAP dicarboxylate transporter, DctQ subunit	24.6937	0.00100587	2.757	7.42364e-20	1
SPO1773		TRAP dicarboxylate transporter, DctP subunit, putative	15.9285	0.000778785	1.896	8.81065e-13	1
SPO1774		3-hydroxyanthranilate 3,4-dioxygenase	56.0083	0.00099788	6.146	3.07081e-15	1
SPO1775		hypothetical protein	14.9833	0.000868769	1.757	2.16948e-13	1
SPO1776		pyridine nucleotide-disulfide oxidoreductase family protein	19.7115	0.000504167	2.33	1.24e-12	1
SPO1777		dihydroorotate dehydrogenase family protein	45.164	0.000898164	5.036	4.38406e-18	1
SPO1778		hypothetical protein	54.659	0.000606863	6.085	2.24238e-18	1
SPO1779		membrane protein, major facilitator transporter family	7.88675	0.000985076	0.914	0.00426587	1
SPO1780		transcriptional regulator, TetR family	11.5679	0.00119759	1.32	5.81579e-07	1
SPO1781		allantoate deiminase	28.987	0.00063643	3.353	8.27588e-24	1
SPO1782		hypothetical protein	33.5085	0.000668824	3.901	5.17596e-13	1
SPO1783	allB	allantoniase	32.8206	0.000726797	3.72	3.61873e-27	1
SPO1784		hypothetical protein	38.7042	0.00100659	4.291	4.62238e-15	1
SPO1785		ABC transporter, ATP-binding protein	17.8272	0.00113299	2.036	1.31793e-26	1
SPO1786		ABC transporter, permease protein	14.5873	0.000718605	1.663	2.72487e-40	1
SPO1787		ABC transporter, permease protein	13.0179	0.00108468	1.501	3.92251e-09	1
SPO1788		ABC transporter, periplasmic substrate-binding protein	4.13179	0.00292797	0.5	8.04608e-20	1
SPO1789		sulfate/tungstate uptake family ABC transporter, permease protein	4.58456	0.00141943	0.547	1.26833e-05	1
SPO1790		sulfate/tungstate uptake family ABC transporter, ATP-binding protein	8.78207	0.000394943	1.037	0.782288	1
SPO1791		sulfate/tungstate uptake family ABC transporter, periplasmic substrate-binding protein	9.11963	0.000783004	1.051	0.587616	1
SPO1792		DNA-binding protein, excisionase family	8.04254	0.000550672	0.964	0.519858	1
SPO1793		WD domain/cytochrome c family protein	21.5392	0.000579623	2.514	3.08875e-13	1
SPO1794		formate dehydrogenase, gamma subunit	19.3682	0.000808866	2.245	4.19048e-14	1
SPO1795		formate dehydrogenase, iron-sulfur subunit, putative	3.2776	0.00846499	0.419	4.79336e-08	1
SPO1796		formate dehydrogenase, alpha subunit, putative	22.1808	0.00085018	2.619	3.03061e-15	1
SPO1797		twin-arginine translocation pathway signal sequence domain protein	9.41611	0.000694848	1.188	0.321337	1
SPO1798		chaperone, TorD family	27.1017	0.000594618	3.235	2.32849e-19	1
SPO1799		hypothetical protein	24.2133	0.000436761	2.951	6.51516e-10	1
SPO1800		iron-sulfur cluster-binding protein	17.6166	0.00049058	2.091	4.68747e-14	1
SPO1801		hypothetical protein	29.7741	0.000644321	3.399	7.27175e-15	1
SPO1802		hypothetical protein	2.05333	0.0187728	0.263	1.52237e-35	2
SPO1803		Mrp/NBP35 family protein	3.12389	0.003943	0.388	1.54786e-28	2
SPO1804		hypothetical protein	5.78208	0.000844894	0.704	8.10379e-10	1
SPO1805		hypothetical protein	5.93627	0.00100031	0.701	1.12219e-12	1
SPO1806		flavin reductase domain protein	2.96412	0.0040403	0.36	5.6658e-41	2
SPO1807		exonuclease, DNA polymerase III, epsilon subunit family	5.19684	0.00128424	0.647	6.13159e-05	1
SPO1808		hypothetical protein	3.55264	0.00255951	0.447	2.05697e-13	2
SPO1809		nucleotidyltransferase/CBS/cyclic nucleotide-binding domain protein	3.51838	0.00419495	0.42	6.61078e-16	2
SPO1810		sodium/solute symporter family protein	1.01301	0.963306	0.133	2.70503e-39	3
SPO1811		hypothetical protein	0.928604	0.78685	0.124	3.20383e-43	3
SPO1812	adk-2	adenylate kinase	0.937195	0.801099	0.125	1.84081e-71	3
SPO1813	acs	acetyl-coenzyme A synthetase	0.94418	0.806186	0.127	8.89316e-76	3
SPO1814		TRAP dicarboxylate transporter, DctP subunit, putative	12.6296	0.000784614	1.484	3.68667e-06	1
SPO1815		TRAP dicarboxylate transporter, DctQ subunit	25.5896	0.000350443	3.02	7.32257e-21	1
SPO1816		TRAP dicarboxylate transporter, DctM subunit, putative	21.2114	0.000504554	2.541	4.35564e-14	1
SPO1817		hypothetical protein	8.66325	0.000667849	1.004	0.935629	1
SPO1818		hypothetical protein	18.3183	0.000364396	2.159	1.18741e-20	1
SPO1819		phosphodiesterase	39.4915	0.000497088	4.662	9.97806e-11	1
SPO1820		sugar ABC transporter, periplasmic sugar-binding protein	39.2008	0.00081915	4.42	8.8951e-21	1
SPO1821		sugar ABC transporter, permease protein	50.5579	0.000692404	5.585	1.12918e-10	1
SPO1822		sugar ABC transporter, permease protein	44.6572	0.000571131	5.159	2.67163e-08	1
SPO1823		sugar ABC transporter, ATP-binding protein	40.337	0.000635552	4.586	4.56529e-15	1
SPO1824		transcriptional regulator, LysR family	33.5002	0.000448753	3.849	2.5107e-08	1
SPO1825		glutamine synthetase family protein	35.5888	0.000587822	4.077	6.1389e-10	1
SPO1826		transcriptional regulator, RpiR family	34.7993	0.000546466	3.931	2.41799e-17	1
SPO1827		N-formylglutamate amidohydrolase	40.0543	0.000425449	4.748	3.63386e-09	1
SPO1828		isochorismatase family protein	43.7112	0.000827359	4.932	1.84286e-19	1
SPO1829		branched-chain amino acid ABC transporter, ATP-binding protein	35.166	0.000382593	4.114	1.34846e-10	1
SPO1830		branched-chain amino acid ABC transporter, periplasmic branched-chain amino acid binding protein	27.929	0.000643727	3.21	4.42294e-23	1
SPO1831	livF-1	branched-chain amino acid ABC transporter, ATP-binding protein	39.9551	0.000471513	4.693	5.47675e-09	1
SPO1832		branched-chain amino acid ABC transporter, permease protein	50.7433	0.000494568	5.896	5.08778e-14	1
SPO1833		branched-chain amino acid ABC transporter, permease protein	44.6976	0.000618417	5.047	5.74207e-09	1
SPO1834		acetamidase/formamidase family protein	41.1275	0.000702314	4.753	1.52339e-10	1
SPO1835		sugar ABC transporter, ATP-binding protein	25.3387	0.00066332	2.949	4.10482e-28	1
SPO1836		oxidoreductase, Gfo/Idh/MocA family	40.0916	0.000637846	4.513	8.02659e-16	1
SPO1837		sugar ABC transporter, permease protein	65.9912	0.00105278	7.164	3.02452e-18	1
SPO1838		sugar ABC transporter, permease protein	55.6325	0.0009675	6.295	7.78981e-11	1
SPO1839		sugar ABC transporter, periplasmic sugar-binding protein	42.1817	0.000845164	4.776	9.77642e-16	1
SPO1840		glucokinase regulator-related protein	37.7445	0.00065032	4.42	6.51257e-12	1
SPO1841		BadF/BadG/BcrA/BcrD ATPase family protein	34.2563	0.000426118	4.024	9.24929e-10	1
SPO1842		transcriptional regulator, GntR family	30.8115	0.000495161	3.58	5.40617e-12	1
SPO1843		SIS domain protein	36.1265	0.000456674	4.178	1.82177e-12	1
SPO1844	nagA	N-acetylglucosamine-6-phosphate deacetylase	31.8648	0.000462394	3.696	2.16598e-14	1
SPO1845		oxidoreductase, molybdopterin-binding protein	8.60569	0.000730753	1.054	0.572866	1
SPO1846		branched-chain amino acid ABC transporter, periplasmic substrate-binding protein	1.68437	0.0879146	0.227	3.06327e-19	2
SPO1847		AMP-binding enzyme	3.23884	0.0052494	0.402	2.94279e-17	1
SPO1848		branched-chain amino acid ABC transporter, ATP-binding protein	3.2685	0.00544492	0.402	1.23064e-18	1
SPO1849		branched-chain amino acid ABC transporter, ATP-binding protein	3.78552	0.00358769	0.458	3.67639e-15	1
SPO1850		branched-chain amino acid ABC transporter, permease protein	4.06872	0.0028951	0.495	6.70129e-12	1
SPO1851		branched-chain amino acid ABC transporter, permease protein	3.87919	0.00218658	0.472	5.70556e-22	1
SPO1852		oxidoreductase, zinc-binding dehydrogenase family	2.84916	0.00331742	0.351	4.14662e-41	2
SPO1853		transcriptional regulator, TetR family	4.23087	0.00203757	0.505	3.51931e-40	1
SPO1854		hypothetical protein	7.01587	0.00112572	0.852	0.124968	1
SPO1855		hypothetical protein	0.787711	0.378294	0.116	1.9071e-41	3
SPO1856		ribonuclease BN, putative	8.63224	0.000938393	0.972	0.650838	1
SPO1857		hypothetical protein	13.7003	0.000806524	1.574	2.25662e-12	1
SPO1858	rrmJ	ribosomal RNA large subunit methyltransferase J	4.36537	0.00200387	0.502	1.07397e-21	1
SPO1859		phosphatase, Ppx/GppA family	5.47102	0.00104587	0.661	5.03132e-21	1
SPO1860		twin-arginine translocation pathway signal sequence domain protein	7.34639	0.000924882	0.866	0.0508596	1
SPO1861		hypothetical protein	0.921	0.797204	0.136	1.83483e-33	3
SPO1862		metFprotein-like protein	1.05723	0.856149	0.15	1.88886e-35	2
SPO1863		pterin binding component of split MetH	0.982035	0.952414	0.138	2.14665e-43	3
SPO1864		hypothetical protein	2.49206	0.0105908	0.292	3.76074e-44	2
SPO1865	tkt	transketolase	1.28714	0.236337	0.167	6.48857e-59	2
SPO1866		hypothetical protein	2.47339	0.00330982	0.314	5.49467e-36	2
SPO1867		hypothetical protein	3.07789	0.00172827	0.379	1.47546e-26	2
SPO1868		glutaredoxin-related protein	0.970617	0.894162	0.135	9.71414e-61	3
SPO1869		BolA family protein	1.0898	0.69415	0.148	5.00151e-61	2
SPO1870	purL	phosphoribosylformylglycinamidine synthase II	1.61545	0.05484	0.206	3.18946e-66	2
SPO1871		mechanosensitive ion channel family protein	4.38474	0.00208537	0.527	3.76127e-35	1
SPO1872		transcriptional regulator, LysR family	6.42813	0.0016185	0.713	1.32571e-06	1
SPO1873		pyruvate ferredoxin/flavodoxin oxidoreductase family protein	2.20134	0.0305509	0.286	2.64654e-24	2
SPO1874		acyltransferase domain protein	2.46625	0.00829638	0.311	2.40226e-62	2
SPO1875	murI	glutamate racemase	2.04281	0.0158637	0.259	1.09071e-54	2
SPO1876	argC-2	N-acetyl-gamma-glutamyl-phosphate reductase	3.079	0.00320691	0.373	4.87531e-54	2
SPO1877	ccmE	cytochrome c-type biogenesis protein CcmE	1.09061	0.735557	0.15	2.28431e-34	2
SPO1878		hypothetical protein	23.2575	0.000521755	2.683	7.87113e-15	1
SPO1879		hypothetical protein	25.3503	0.000512481	3.045	3.35093e-07	1
SPO1880	ccmF	cytochrome c-type biogenesis protein CcmF	2.1212	0.0138636	0.265	2.20016e-45	2
SPO1881		cytochrome c biogenesis family protein	3.60263	0.00224687	0.434	6.07882e-29	1
SPO1882		enoyl-CoA hydratase/isomerase family protein	1.14631	0.528015	0.15	1.21318e-55	2
SPO1883		hypothetical protein	2.82094	0.00401022	0.35	5.15543e-30	2
SPO1884		S-methyltransferase component of split metH	2.47583	0.00847473	0.313	9.80956e-50	2
SPO1885		hypothetical protein	15.8229	0.000390675	1.909	1.56233e-09	1
SPO1886		hypothetical protein	0.958162	0.8488	0.132	2.36249e-55	3
SPO1887	purC	phosphoribosylaminoimidazole-succinocarboxamide synthase	0.952062	0.823883	0.128	4.37255e-56	3
SPO1888	purS	phosphoribosylformylglycinamidine synthase, PurS protein	1.39941	0.121323	0.177	1.35847e-62	2
SPO1889		alcohol dehydrogenase, zinc-containing	2.11427	0.0102368	0.266	2.49449e-45	2
SPO1890	purQ	phosphoribosylformylglycinamidine synthase I	2.14911	0.0119808	0.264	2.20511e-54	2
SPO1891		C4-dicarboxylate transport sensor protein DctB, putative	2.644	0.00400732	0.323	3.37e-42	2
SPO1892	dctD-1	C4-dicarboxylate transport transcriptional regulatory protein DctD	1.22529	0.330138	0.16	3.81889e-36	3
SPO1893		ribonuclease, Rne/Rng family	1.6044	0.0714316	0.196	3.33974e-24	2
SPO1895		SirA family protein	6.29841	0.000800086	0.758	2.28961e-05	1
SPO1896	ccdA	cytochrome c-type biogenesis protein CcdA	2.13166	0.0131665	0.262	1.62048e-39	2
SPO1897		hypothetical protein	14.0141	0.00063323	1.643	8.93844e-19	1
SPO1898		cytochrome P450 family protein	19.5977	0.000617824	2.252	1.40082e-28	1
SPO1899	fda	fructose-bisphosphate aldolase, class I	1.74851	0.0387248	0.217	5.12793e-50	2
SPO1900	tag	DNA-3-methyladenine glycosylase I	7.72114	0.000528421	0.936	0.311451	1
SPO1901		hypothetical protein	9.14128	0.000689673	1.109	0.288859	1
SPO1902		transcription regulator, TetR family	6.28042	0.00108391	0.748	0.00167566	1
SPO1903		hypothetical protein	10.8901	0.00122816	1.286	0.00899871	1
SPO1904		hypothetical protein	6.72241	0.00124713	0.752	0.0328416	1
SPO1905	fumC	fumarate hydratase, class II	7.56122	0.00127502	0.888	0.0193909	1
SPO1906		hypothetical protein	7.90244	0.00135272	0.913	0.0333695	1
SPO1907		hypothetical protein	2.70194	0.00756369	0.313	2.35991e-35	1
SPO1908		chromate transporter	11.1577	0.000578431	1.35	1.98806e-06	1
SPO1909		hypothetical protein	3.69224	0.00553612	0.435	7.6377e-21	1
SPO1911		hypothetical protein	16.2176	0.00121722	1.862	2.60037e-13	1
SPO1912		transcriptional regulator, GntR family	17.911	0.000647657	2.049	2.34037e-20	1
SPO1913	dmdA	DmdA	15.0806	0.000644642	1.716	9.01268e-18	1
SPO1914	acuI	NADPH-dependent acrylyl-CoA reductase	7.61124	0.000819826	0.882	0.0174613	1
SPO1915		glyoxalase family protein	28.01	0.000808918	3.326	1.50005e-20	1
SPO1916		aminotransferase, class V	2.78986	0.00495338	0.333	1.48314e-36	2
SPO1917	phrB	deoxyribodipyrimidine photolyase	8.72512	0.000742129	1.002	0.967157	1
SPO1918	cfa	cyclopropane-fatty-acyl-phospholipid synthase	15.4483	0.00120524	1.74	2.03596e-16	1
SPO1919	trgA	tellurite resistance protein	4.56002	0.00242506	0.528	4.82157e-16	1
SPO1920	trgB	tellurite resistance protein	7.86008	0.00104636	0.888	0.0183859	1
SPO1921		pyridoxal-phosphate dependent enzyme	2.79465	0.00355803	0.342	1.11412e-64	2
SPO1922		mechanosensitive ion channel family protein	4.53346	0.0020114	0.527	1.00805e-26	1
SPO1923		hypothetical protein	4.55561	0.0015507	0.545	1.37156e-21	1
SPO1925		hypothetical protein	12.9303	0.00269143	1.335	0.00326056	1
SPO1926		hypothetical protein	8.64985	0.00178594	0.956	0.496426	1
SPO1927		site-specific recombinase, phage integrase family	4.44852	0.00340513	0.521	7.86464e-14	1
SPO1928		Tat (twin-arginine translocation) pathway signal sequence domain protein	0.806008	0.312339	0.111	9.9245e-40	3
SPO1929		peptidoglycan binding protein, putative	2.70491	0.008161	0.326	3.97522e-37	1
SPO1930	lpxD	UDP-3-O-3-hydroxymyristoyl glucosamine N-acyltransferase	2.06822	0.0156011	0.259	2.52432e-45	2
SPO1931		acyl carrier protein, putative	1.0011	0.99545	0.134	1.31501e-58	3
SPO1932		beta-ketoacyl synthase family protein	1.8552	0.026505	0.232	1.58376e-59	2
SPO1933		invasion associated family protein	1.3064	0.225286	0.168	5.17778e-68	2
SPO1934		hypothetical protein	15.7136	0.000683243	1.842	3.21744e-34	1
SPO1935		branched-chain amino acid ABC transporter, permease protein	6.47241	0.00111316	0.742	0.00055365	1
SPO1936		branched-chain amino acid ABC transporter, permease protein	6.68087	0.00128437	0.757	0.00138501	1
SPO1937		branched-chain amino acid ABC transporter, ATP-binding protein	5.54198	0.00231577	0.626	1.35955e-06	1
SPO1938		branched-chain amino acid ABC transporter, ATP-binding protein	3.79752	0.00244689	0.448	5.10911e-22	1
SPO1939		branched-chain amino acid ABC transporter, periplasmic substrate-binding protein	2.635	0.00619055	0.332	3.97829e-35	2
SPO1940		hypothetical protein	27.1746	0.000479798	3.233	3.34535e-12	1
SPO1941		transcriptional regulator, AraC family	4.04781	0.0019754	0.481	1.14958e-47	1
SPO1942		3-deoxy-7-phosphoheptulonate synthase	1.21944	0.347459	0.164	2.34447e-58	2
SPO1943		hypothetical protein	4.50963	0.00144649	0.534	3.79e-06	1
SPO1944		yicC family protein	3.83483	0.00150978	0.463	8.1611e-44	1
SPO1945	gmk	guanylate kinase	5.64438	0.00118978	0.665	1.72835e-16	1
SPO1946		bacterial transferase family protein	7.25272	0.00121045	0.834	0.00018061	1
SPO1947		phosphate regulon sensor histidine kinase, putative	7.37833	0.000529364	0.865	0.000904261	1
SPO1948	pstS	phosphate ABC transporter, periplasmic phosphate-binding protein	0.78983	0.490238	0.119	1.91257e-23	3
SPO1949	pstC	phosphate ABC transporter, permease protein	1.21633	0.509544	0.168	3.08178e-30	2
SPO1950	pstA	phosphate ABC transporter, permease protein	1.33422	0.319408	0.179	9.41018e-37	2
SPO1951	pstB	phosphate ABC transporter, ATP-binding protein	1.25857	0.377827	0.168	1.71232e-37	2
SPO1952	phoU	phosphate transport system regulatory protein PhoU	1.13145	0.66178	0.159	7.8461e-35	2
SPO1953	phoB	phosphate regulon transcriptional regulatory protein PhoB	1.15071	0.600287	0.159	1.45673e-40	2
SPO1954		transcriptional regulator, LysR family	20.349	0.000406762	2.414	6.27509e-23	1
SPO1955	gcdH	glutaryl-CoA dehydrogenase	1.35456	0.542022	0.19	1.13611e-07	2
SPO1956	sulP	sulfate permease	19.5031	0.000821809	2.291	9.31431e-17	1
SPO1957		oxidoreductase, short chain dehydrogenase/reductase family	3.60327	0.00250547	0.42	1.06519e-34	1
SPO1958		acyl-CoA thioesterase II	5.41258	0.00133828	0.635	2.83715e-14	1
SPO1959		acetoacetyl-CoA synthase	12.1148	0.000775844	1.409	7.39214e-10	1
SPO1960		beta-lactamase	8.2839	0.000976907	0.981	0.695867	1
SPO1961		transcriptional regulator, IclR family	9.10108	0.000563726	1.071	0.250738	1
SPO1962		phosphotransferase family protein	4.69945	0.00178183	0.548	9.03663e-25	1
SPO1963		phosphoglycerate mutase family protein	4.13289	0.00188014	0.501	6.15317e-19	1
SPO1964		hypothetical protein	4.33773	0.00206265	0.517	5.21735e-25	1
SPO1965		oxidoreductase, short chain dehydrogenase/reductase family	3.97787	0.00196794	0.473	8.83981e-30	1
SPO1966		oxidoreductase, short chain dehydrogenase/reductase family	3.36029	0.00312859	0.406	5.4945e-34	1
SPO1967		acyl-CoA dehydrogenase, putative	5.19798	0.00110208	0.627	2.62484e-17	1
SPO1968		acyl-CoA dehydrogenase family protein	4.42041	0.00224369	0.506	1.26109e-22	1
SPO1969		oxidoreductase, zinc-binding dehydrogenase family	2.84825	0.00583886	0.346	8.9069e-27	1
SPO1970		phosphoglycerate mutase family protein	12.4643	0.000685918	1.454	1.06942e-08	1
SPO1971		enoyl-CoA hydratase/isomerase family protein	4.61827	0.00115032	0.57	1.50243e-10	1
SPO1972		nodulation protein N	4.35894	0.00163793	0.53	4.23533e-15	1
SPO1973	aroQ	3-dehydroquinate dehydratase, type II	1.22231	0.39405	0.16	2.69232e-62	2
SPO1974		autoinducer-binding transcriptional regulator, LuxR family	2.49592	0.00831527	0.3	1.19256e-69	2
SPO1975	tsf	translation elongation factor Ts	0.724773	0.15893	0.105	3.37364e-41	3
SPO1976	rpsB	ribosomal protein S2	0.699754	0.0997927	0.102	5.06322e-49	3
SPO1977		hypothetical protein	15.0911	0.00128017	1.731	2.68464e-12	1
SPO1978		hypothetical protein	19.5777	0.000655104	2.311	1.42342e-26	1
SPO1979	olsA	lyso-ornithine lipid acyltransferase	5.51179	0.00158412	0.63	1.15678e-08	1
SPO1980	olsB	ornithine-acyl[acyl carrier protein] N-acyltransferase	2.78198	0.00505784	0.326	3.56981e-35	2
SPO1981		hypothetical protein	8.05451	0.00174418	0.831	0.182349	1
SPO1982		hypothetical protein	12.1116	0.00133698	1.278	0.0133606	1
SPO1983		hypothetical protein	2.52659	0.00667289	0.323	3.6393e-11	2
SPO1984	proA	gamma-glutamyl phosphate reductase	2.90444	0.00356367	0.352	9.07091e-39	2
SPO1985	proB	glutamate 5-kinase	2.0317	0.0167978	0.253	3.54602e-27	2
SPO1986		GTP-binding protein, GTP1/OBG family	1.70788	0.0433021	0.213	5.68756e-42	2
SPO1987		acetyltransferase, GNAT family	1.49729	0.0941855	0.196	3.10629e-47	2
SPO1988		transporter, LysE family	1.7154	0.0520643	0.226	5.20007e-33	2
SPO1989	rpmA	ribosomal protein L27	0.62856	0.11546	0.093	5.54844e-44	3
SPO1990	rplU	ribosomal protein L21	0.631279	0.0845836	0.093	4.32361e-54	3
SPO1991		hypothetical protein	9.39517	0.000647437	1.117	0.0436785	1
SPO1992		hypothetical protein	5.65231	0.00165186	0.666	8.94096e-18	1
SPO1994		type I secretion membrane fusion protein, HlyD family	14.7195	0.00110814	1.695	5.6784e-15	1
SPO1995		ABC transporter, ATP-binding/permease protein	15.2658	0.000937233	1.74	3.54092e-41	1
SPO1996		hypothetical protein	3.99686	0.00560672	0.449	1.44685e-24	1
SPO1997		hypothetical protein	22.3354	0.000611383	2.523	4.81853e-25	1
SPO1998		hypothetical protein	45.582	0.00111632	4.972	4.02767e-18	1
SPO1999		Collagen domain protein	41.9333	0.000850627	4.838	1.04433e-13	1
SPO2000		endoribonuclease L-PSP family protein	11.2384	0.00094522	1.253	6.49989e-05	1
SPO2001		oxidoreductase, FAD-binding protein	26.5182	0.000527184	3.149	9.87439e-15	1
SPO2002		acetylpolyamine aminohydrolase	45.2033	0.000548023	5.105	3.32127e-12	1
SPO2003		acetyltransferase, GNAT family	33.7335	0.000459235	4.182	1.74507e-10	1
SPO2004		hypothetical protein	48.6584	0.000781521	5.377	8.8397e-14	1
SPO2005		aminotransferase, class III	32.2776	0.000627328	3.847	5.08531e-13	1
SPO2006		spermidine/putrescine ABC transporter, ATP-binding protein	49.903	0.000767575	5.571	8.81591e-17	1
SPO2007		spermidine/putrescine ABC transporter, periplasmic substrate-binding protein	32.1452	0.000912416	3.577	1.73354e-28	1
SPO2008		spermidine/putrescine ABC transporter, permease protein	43.8067	0.00104776	4.779	2.994e-11	1
SPO2009		spermidine/putrescine ABC transporter, permease protein	40.6167	0.000924474	4.595	5.59542e-26	1
SPO2010		transcriptional regulator, LysR family	42.8795	0.000991953	4.754	1.21441e-19	1
SPO2013		hypothetical protein	24.6842	0.00056395	2.868	1.36607e-11	1
SPO2014	sufS	cysteine desulfurase SufS	3.31441	0.00345456	0.397	5.99293e-40	1
SPO2015		hypothetical protein	3.38238	0.00257121	0.407	1.18979e-38	2
SPO2016		hypothetical protein	4.52642	0.00171458	0.554	2.97139e-15	1
SPO2017		FeS assembly protein SufD	2.15215	0.0163735	0.27	4.2469e-35	2
SPO2018	sufC	FeS assembly ATPase SufC	1.83943	0.041947	0.232	3.37102e-38	2
SPO2019		exoV domain protein	4.52867	0.00123836	0.559	1.91102e-14	1
SPO2020		methyltransferase, FkbM family	3.01682	0.00570147	0.368	2.83317e-34	1
SPO2021		hypothetical protein	3.98461	0.00421869	0.469	7.77272e-25	1
SPO2022		hypothetical protein	2.40347	0.0115139	0.304	2.41387e-35	2
SPO2023	sufB	FeS assembly protein SufB	1.58689	0.0868659	0.203	9.18609e-58	2
SPO2024		Aminotransferase	2.03914	0.0159031	0.261	1.48981e-61	2
SPO2025		iron-sulfur cluster assembly transcription factor IscR, putative	9.67883	0.00106052	1.146	0.0108806	1
SPO2026		hypothetical protein	1.43924	0.128017	0.181	1.91524e-54	2
SPO2027		hypothetical protein	1.71236	0.0480471	0.213	1.15621e-50	2
SPO2028		HD domain protein	6.51393	0.00109855	0.735	3.9076e-05	1
[truncated: 2,274 more rows]
